# Supplementary material for: Transcriptional slippage in bacteria: distribution in sequenced genomes and utilization in IS element gene expression
Source: Genome Biol. 2005 Feb 15;6(3):R25. doi: 10.1186/gb-2005-6-3-r25 (PMC1088944; doi:10.1186/gb-2005-6-3-r25)
Supplement: Additional File 1 — Numbers of occurrences of A and T runs in bacterial genomes. Column A is used for the names of analyzed files and row 1 indicates the length of A/T run. Sheet 'whole genomes' corresponds to occurrences in entire genomes, sheet 'coding sequences' corresponds to occurrences in coding regions and sheet 'ATRatio' corresponds to the ratio between these numbers [file gb-2005-6-3-r25-S1.xls]

## Sheet: ATRatio
File	1AT	2AT	3AT	4AT	5AT	6AT	7AT	8AT	9AT	10AT	11AT	12AT	13AT	14AT	15AT
NC_003304.ffn	1.16051	1.19813	1.27767	1.33983	1.4632	1.75533	2.025	2.41176	2	NaN	NaN	NaN	NaN	NaN	NaN
NC_000117.ffn	1.11629	1.13051	1.15416	1.20127	1.26745	1.32721	1.51456	1.89062	2.1	2.33333	Infinity	Infinity	NaN	NaN	NaN
NC_000853.ffn	1.05978	1.06667	1.0748	1.08155	1.09557	1.12023	1.16309	1.17073	1.33333	1	NaN	NaN	NaN	NaN	NaN
NC_000854.ffn	1.09561	1.14447	1.27186	1.37568	1.55966	1.53846	2.5	NaN	NaN	NaN	NaN	NaN	NaN	NaN	NaN
NC_000868.ffn	1.10296	1.11616	1.1718	1.25846	1.39465	1.42321	1.50746	4	Infinity	Infinity	Infinity	Infinity	Infinity	Infinity	Infinity
NC_000907.ffn	1.14621	1.15346	1.1812	1.2222	1.27731	1.33781	1.38525	1.57	2.25	Infinity	NaN	NaN	NaN	NaN	NaN
NC_000908.ffn	1.09396	1.09364	1.09638	1.09439	1.10234	1.10439	1.10682	1.05848	1.1	Infinity	Infinity	Infinity	Infinity	Infinity	Infinity
NC_000909.ffn	1.14017	1.14807	1.17578	1.20806	1.22764	1.20635	1.16541	1.28395	2.66667	Infinity	NaN	NaN	NaN	NaN	NaN
NC_000911.ffn	1.16842	1.18343	1.19965	1.2329	1.25	1.28323	1.35818	1.43216	1.36667	1	NaN	NaN	NaN	NaN	NaN
NC_000912.ffn	1.14594	1.15811	1.19358	1.22933	1.29086	1.39984	1.50388	1.52	2.25	Infinity	Infinity	Infinity	Infinity	Infinity	Infinity
NC_000913.ffn	1.15692	1.18163	1.2052	1.25687	1.31667	1.45166	1.79723	2.10377	3	NaN	NaN	NaN	NaN	NaN	NaN
NC_000915.ffn	1.11784	1.1293	1.13429	1.15377	1.16749	1.15821	1.15496	1.24405	2.25	10.5	Infinity	Infinity	Infinity	Infinity	Infinity
NC_000916.ffn	1.12801	1.16656	1.27388	1.40174	1.53651	1.89008	2.35583	4.07692	5	Infinity	NaN	NaN	NaN	NaN	NaN
NC_000917.ffn	1.0971	1.11975	1.17105	1.22124	1.28297	1.46143	1.63942	2.33333	Infinity	Infinity	Infinity	Infinity	Infinity	Infinity	Infinity
NC_000918.ffn	1.0705	1.07626	1.08468	1.09627	1.10201	1.11401	1.13319	1.22034	1.8	Infinity	NaN	NaN	NaN	NaN	NaN
NC_000919.ffn	1.07236	1.07154	1.07476	1.07391	1.0748	1.06633	1.05253	1.05917	1.05714	1.16667	NaN	NaN	NaN	NaN	NaN
NC_000921.ffn	1.11878	1.13081	1.13766	1.15699	1.17197	1.1625	1.16069	1.22013	1.78378	11	Infinity	Infinity	Infinity	Infinity	Infinity
NC_000922.ffn	1.14376	1.16304	1.1881	1.22929	1.28168	1.31542	1.34247	1.39583	1.55882	1.75	3	Infinity	Infinity	NaN	NaN
NC_000948.ffn	1.0885	1.09565	1.11569	1.12698	1.17523	1.16393	1.25	1	NaN	NaN	NaN	NaN	NaN	NaN	NaN
NC_000949.ffn	1.08508	1.09359	1.10579	1.121	1.14369	1.13178	1.125	1.125	Infinity	Infinity	NaN	NaN	NaN	NaN	NaN
NC_000950.ffn	1.10707	1.12053	1.12	1.13679	1.14826	1.14173	1.14894	1.06667	NaN	NaN	NaN	NaN	NaN	NaN	NaN
NC_000951.ffn	1.08167	1.09021	1.10279	1.11723	1.1543	1.12295	1.17949	1.11111	1	NaN	NaN	NaN	NaN	NaN	NaN
NC_000952.ffn	1.07036	1.079	1.09268	1.11173	1.14327	1.11719	1.1	1	NaN	NaN	NaN	NaN	NaN	NaN	NaN
NC_000953.ffn	1.08459	1.09414	1.1062	1.12162	1.15929	1.15873	1.2619	1.3	NaN	NaN	NaN	NaN	NaN	NaN	NaN
NC_000954.ffn	1.38765	1.39862	1.40984	1.42734	1.46642	1.41905	1.43243	1.18182	NaN	NaN	NaN	NaN	NaN	NaN	NaN
NC_000955.ffn	3.4027	3.05468	3.85918	3.4	2.42727	1.17647	1.14815	1.07143	1.14286	1	NaN	NaN	NaN	NaN	NaN
NC_000956.ffn	1.37769	1.38774	1.39948	1.41208	1.44742	1.43966	1.43529	1.38889	1	NaN	NaN	NaN	NaN	NaN	NaN
NC_000957.ffn	1.41658	1.39744	1.4121	1.3875	1.32308	1.22581	1.125	1.11111	1	1	NaN	NaN	NaN	NaN	NaN
NC_000958.ffn	1.14994	1.18949	1.23056	1.3119	1.1907	1.34286	1.5	2.5	Infinity	NaN	NaN	NaN	NaN	NaN	NaN
NC_000959.ffn	1.33848	1.33436	1.40976	1.48366	1.58696	1.88889	1.5	2	1	NaN	NaN	NaN	NaN	NaN	NaN
NC_000961.ffn	1.09118	1.10272	1.13953	1.18567	1.2509	1.21435	1.21118	1.66667	NaN	NaN	NaN	NaN	NaN	NaN	NaN
NC_000962.ffn	1.11024	1.12549	1.17464	1.20655	1.17044	1.21429	1.35294	1	NaN	NaN	NaN	NaN	NaN	NaN	NaN
NC_000963.ffn	1.34989	1.3605	1.36268	1.37886	1.4229	1.38043	1.3268	1.27852	1.30909	2.66667	Infinity	Infinity	NaN	NaN	NaN
NC_000964.ffn	1.16422	1.17381	1.19776	1.22331	1.26685	1.36979	1.52792	1.63636	1.72222	3	Infinity	Infinity	Infinity	Infinity	Infinity
NC_001263.ffn	1.12938	1.17077	1.26551	1.33611	1.42009	1.83596	2.26027	3.42857	Infinity	NaN	NaN	NaN	NaN	NaN	NaN
NC_001264.ffn	1.08713	1.1215	1.19705	1.24811	1.33784	1.96078	2.25	1	NaN	NaN	NaN	NaN	NaN	NaN	NaN
NC_001318.ffn	1.07056	1.07112	1.0783	1.07869	1.07778	1.072	1.07097	1.05789	1.07	1.17391	2	Infinity	NaN	NaN	NaN
NC_001732.ffn	1.37535	1.38568	1.41293	1.45491	1.48703	1.42105	1.53125	2	NaN	NaN	NaN	NaN	NaN	NaN	NaN
NC_001733.ffn	1.20104	1.21343	1.22174	1.24147	1.21088	1.15686	1.07692	1	NaN	NaN	NaN	NaN	NaN	NaN	NaN
NC_001849.ffn	2.00341	1.96339	1.99225	1.9422	1.92398	1.85507	1.83333	2	1.5	NaN	NaN	NaN	NaN	NaN	NaN
NC_001850.ffn	1.91345	1.90486	1.90359	1.93985	1.96327	1.88983	1.90909	1.55556	1.16667	Infinity	NaN	NaN	NaN	NaN	NaN
NC_001851.ffn	2.55022	2.44601	2.33824	2.30321	2.34177	2.38806	2.65217	2.125	Infinity	NaN	NaN	NaN	NaN	NaN	NaN
NC_001852.ffn	1.15372	1.15633	1.17508	1.17058	1.22781	1.26016	1.29787	1.22222	2	NaN	NaN	NaN	NaN	NaN	NaN
NC_001853.ffn	1.7897	1.79933	1.8357	1.79868	1.84815	1.79231	1.73913	1.69231	1.66667	1	NaN	NaN	NaN	NaN	NaN
NC_001854.ffn	1.65267	1.65586	1.7228	1.64234	1.52601	1.43902	1.30645	1.24	2	Infinity	NaN	NaN	NaN	NaN	NaN
NC_001855.ffn	1.60427	1.61093	1.62586	1.6178	1.66562	1.6338	1.53191	1.29412	1.25	1	1	NaN	NaN	NaN	NaN
NC_001856.ffn	1.81815	1.80522	1.83685	1.80829	1.86053	1.77551	1.81034	1.61111	1.33333	NaN	NaN	NaN	NaN	NaN	NaN
NC_001857.ffn	1.2289	1.24441	1.26716	1.27451	1.29787	1.33216	1.36364	1.45946	2	1	NaN	NaN	NaN	NaN	NaN
NC_001869.ffn	1.3369	1.4066	1.59536	1.80608	1.73333	1.66667	1	NaN	NaN	NaN	NaN	NaN	NaN	NaN	NaN
NC_001880.ffn	1.90338	1.91126	1.88317	1.91969	1.92973	1.88679	1.93333	1.5	Infinity	NaN	NaN	NaN	NaN	NaN	NaN
NC_001903.ffn	1.15093	1.15812	1.17425	1.16219	1.14914	1.13559	1.08219	1	1	1	NaN	NaN	NaN	NaN	NaN
NC_001904.ffn	1.33296	1.32894	1.31871	1.35535	1.34	1.25758	1.28571	1.25	1	1	NaN	NaN	NaN	NaN	NaN
NC_001988.ffn	1.21569	1.22728	1.24669	1.27953	1.29514	1.36293	1.36548	1.21951	2	NaN	NaN	NaN	NaN	NaN	NaN
NC_002162.ffn	1.09795	1.0969	1.10725	1.11511	1.13406	1.14407	1.18347	1.17813	1.6	11	Infinity	Infinity	Infinity	Infinity	Infinity
NC_002163.ffn	1.07624	1.08177	1.0855	1.09056	1.10003	1.09971	1.09365	1.0903	1.175	2	NaN	NaN	NaN	NaN	NaN
NC_002179.ffn	1.13629	1.15387	1.17805	1.21422	1.2616	1.28229	1.2899	1.33333	1.63636	1.75	3	Infinity	Infinity	NaN	NaN
NC_002182.ffn	1.28587	1.2959	1.30294	1.29197	1.23636	1.25	1.375	1.25	Infinity	Infinity	NaN	NaN	NaN	NaN	NaN
NC_002252.ffn	2.7119	2.76515	2.8209	3.5	3.45	2.73333	2.57895	3	6	Infinity	NaN	NaN	NaN	NaN	NaN
NC_002253.ffn	1.21095	1.24058	1.30938	1.375	1.44898	1.47368	1.61538	1.875	2.25	NaN	NaN	NaN	NaN	NaN	NaN
NC_002488.ffn	1.22726	1.24869	1.3083	1.37744	1.45181	1.5836	1.65677	1.47059	2.5	NaN	NaN	NaN	NaN	NaN	NaN
NC_002489.ffn	1.13069	1.125	1.16	1.25	1.5	1	1	NaN	NaN	NaN	NaN	NaN	NaN	NaN	NaN
NC_002490.ffn	1.23421	1.23484	1.27988	1.30679	1.45185	1.64865	1.85714	2	NaN	NaN	NaN	NaN	NaN	NaN	NaN
NC_002491.ffn	1.12756	1.14735	1.17292	1.21364	1.2647	1.29899	1.31839	1.37436	1.48649	1.16667	3	Infinity	Infinity	NaN	NaN
NC_002505.ffn	1.15035	1.16193	1.17842	1.21052	1.27185	1.39416	1.62864	1.85294	3	Infinity	NaN	NaN	NaN	NaN	NaN
NC_002506.ffn	1.1928	1.21045	1.23201	1.24292	1.30534	1.34185	1.41808	1.55	NaN	NaN	NaN	NaN	NaN	NaN	NaN
NC_002516.ffn	1.13927	1.19764	1.48284	1.98269	3.04035	4.58289	5.975	6.77778	3	NaN	NaN	NaN	NaN	NaN	NaN
NC_002528.ffn	1.16711	1.17876	1.20506	1.22828	1.2596	1.26634	1.23527	1.17018	1.1796	1.26042	1.52941	1.42857	1.66667	1.66667	3
NC_002570.ffn	1.188	1.19501	1.23054	1.26408	1.315	1.42839	1.54518	1.49301	2.4375	2.4	5	4	2	1	NaN
NC_002578.ffn	1.17256	1.2114	1.28576	1.39684	1.5517	1.69792	1.79389	2.38462	2	NaN	NaN	NaN	NaN	NaN	NaN
NC_002607.ffn	1.14715	1.20542	1.38399	1.60086	1.71633	2.61765	3	Infinity	Infinity	NaN	NaN	NaN	NaN	NaN	NaN
NC_002608.ffn	1.34409	1.40428	1.57669	1.7098	1.56311	1.78571	1.5	NaN	NaN	NaN	NaN	NaN	NaN	NaN	NaN
NC_002620.ffn	1.10961	1.12184	1.1404	1.17556	1.21739	1.25965	1.36458	1.64912	1.82143	1.75	2	2	NaN	NaN	NaN
NC_002655.ffn	1.16535	1.19053	1.21582	1.26643	1.32569	1.43906	1.73089	2.05844	4.33333	Infinity	NaN	NaN	NaN	NaN	NaN
NC_002662.ffn	1.19676	1.2006	1.2396	1.27762	1.33719	1.47234	1.70081	1.96939	3.375	10	Infinity	Infinity	Infinity	Infinity	NaN
NC_002663.ffn	1.13496	1.14356	1.17169	1.21916	1.28027	1.4087	1.55246	1.66923	3.375	4	Infinity	NaN	NaN	NaN	NaN
NC_002677.ffn	2.1335	2.22126	2.47028	2.70348	2.77677	3.48023	4.06897	2.5	Infinity	NaN	NaN	NaN	NaN	NaN	NaN
NC_002678.ffn	1.17238	1.22129	1.32361	1.4331	1.60448	2.02124	2.21277	1.83333	2	1	1	NaN	NaN	NaN	NaN
NC_002679.ffn	1.24307	1.26741	1.31948	1.38112	1.4246	1.58696	1.625	2	Infinity	NaN	NaN	NaN	NaN	NaN	NaN
NC_002682.ffn	1.42515	1.48083	1.53344	1.57143	1.65854	2.05882	Infinity	Infinity	NaN	NaN	NaN	NaN	NaN	NaN	NaN
NC_002689.ffn	1.19408	1.21754	1.25486	1.29111	1.34999	1.3861	1.43478	1.67442	Infinity	Infinity	Infinity	Infinity	Infinity	NaN	NaN
NC_002695.ffn	1.16009	1.18559	1.2106	1.25925	1.31749	1.42268	1.68544	1.95031	4.8	NaN	NaN	NaN	NaN	NaN	NaN
NC_002696.ffn	1.11969	1.16582	1.38283	1.55065	2.02867	2.52326	2.05556	3.5	NaN	NaN	NaN	NaN	NaN	NaN	NaN
NC_002737.ffn	1.20585	1.21195	1.24104	1.27534	1.32436	1.42305	1.53495	1.42767	1.8	Infinity	NaN	NaN	NaN	NaN	NaN
NC_002745.ffn	1.20888	1.21508	1.24184	1.28299	1.30719	1.39808	1.59405	1.63158	1.6	0.5	NaN	NaN	NaN	NaN	NaN
NC_002754.ffn	1.19554	1.21165	1.25256	1.30603	1.42235	1.44341	1.40355	2.48	4.6	10	6	Infinity	Infinity	Infinity	Infinity
NC_002755.ffn	1.10888	1.12468	1.16071	1.17837	1.15146	1.18939	1.26316	1	NaN	NaN	NaN	NaN	NaN	NaN	NaN
NC_002758.ffn	1.20517	1.21113	1.2378	1.27803	1.30327	1.39134	1.58134	1.62295	1.83333	0.5	NaN	NaN	NaN	NaN	NaN
NC_002771.ffn	1.11311	1.12064	1.13925	1.14762	1.16842	1.22203	1.31136	1.22088	1.57143	7	Infinity	Infinity	Infinity	Infinity	Infinity
NC_002774.ffn	1.23807	1.23691	1.24311	1.27323	1.3379	1.36842	1.45	2	NaN	NaN	NaN	NaN	NaN	NaN	NaN
NC_002932.ffn	1.16549	1.20791	1.27245	1.3034	1.36957	1.52971	1.8092	2.09709	2.92308	1.5	NaN	NaN	NaN	NaN	NaN
NC_002947.ffn	1.17746	1.219	1.35131	1.507	1.73625	2.29032	3.23529	6.52941	4	5	Infinity	NaN	NaN	NaN	NaN
NC_003028.ffn	1.22627	1.23537	1.28494	1.33505	1.37863	1.49853	1.66875	1.73333	9.5	Infinity	Infinity	Infinity	Infinity	Infinity	NaN
NC_003030.ffn	1.17516	1.18171	1.19704	1.20661	1.21843	1.25425	1.28687	1.30506	1.63636	4.66667	Infinity	Infinity	Infinity	Infinity	Infinity
NC_003037.ffn	1.21462	1.24454	1.29787	1.33259	1.41202	1.60833	1.46429	1.33333	1	NaN	NaN	NaN	NaN	NaN	NaN
NC_003042.ffn	1.18622	1.19328	1.20828	1.23975	1.2517	1.30317	1.5	1.44444	1	1	NaN	NaN	NaN	NaN	NaN
NC_003047.ffn	1.18672	1.24113	1.36637	1.52358	1.89189	2.72637	3.30769	6.75	2.5	NaN	NaN	NaN	NaN	NaN	NaN
NC_003062.ffn	1.13973	1.17323	1.2433	1.29943	1.41076	1.69972	1.88372	2.41176	2	NaN	NaN	NaN	NaN	NaN	NaN
NC_003063.ffn	1.1095	1.13332	1.17772	1.21033	1.28181	1.44974	1.70755	2.33333	1.5	NaN	NaN	NaN	NaN	NaN	NaN
NC_003064.ffn	1.18215	1.20719	1.24876	1.28595	1.32513	1.47664	1.59091	2	Infinity	NaN	NaN	NaN	NaN	NaN	NaN
NC_003065.ffn	1.18045	1.21996	1.30837	1.41404	1.5297	1.40909	1.42857	1	1	NaN	NaN	NaN	NaN	NaN	NaN
NC_003078.ffn	1.14244	1.18028	1.24584	1.31294	1.4688	1.60317	1.59091	4	NaN	NaN	NaN	NaN	NaN	NaN	NaN
NC_003098.ffn	1.16509	1.17408	1.21935	1.2684	1.31495	1.42881	1.5968	1.72603	2.8	Infinity	Infinity	Infinity	Infinity	NaN	NaN
NC_003103.ffn	1.24465	1.25114	1.25576	1.27182	1.31417	1.33799	1.37905	1.35377	1.63636	1.6	1	1	NaN	NaN	NaN
NC_003106.ffn	1.19402	1.20953	1.23895	1.27056	1.34281	1.36725	1.30822	3	Infinity	Infinity	Infinity	Infinity	Infinity	NaN	NaN
NC_003112.ffn	1.29953	1.32584	1.3567	1.40796	1.44871	1.47857	1.52837	1.71951	5.5	11	6	Infinity	Infinity	Infinity	Infinity
NC_003116.ffn	1.27721	1.30163	1.33064	1.37811	1.42348	1.43673	1.51673	1.70149	3	4	Infinity	Infinity	Infinity	Infinity	NaN
NC_003131.ffn	1.34026	1.36158	1.42617	1.5195	1.70492	1.88889	2.125	7	Infinity	NaN	NaN	NaN	NaN	NaN	NaN
NC_003132.ffn	1.7386	1.80683	1.90909	2.1831	2.57692	4.5	3.25	Infinity	NaN	NaN	NaN	NaN	NaN	NaN	NaN
NC_003134.ffn	1.22452	1.24084	1.28739	1.34669	1.37963	1.6383	1.72727	1.33333	1	NaN	NaN	NaN	NaN	NaN	NaN
NC_003140.ffn	1.28036	1.27651	1.30615	1.3096	1.33061	1.31579	1.2	1	NaN	NaN	NaN	NaN	NaN	NaN	NaN
NC_003143.ffn	1.27736	1.3017	1.33909	1.3927	1.48988	1.63088	1.91176	2.27397	3.30769	Infinity	NaN	NaN	NaN	NaN	NaN
NC_003197.ffn	1.17887	1.20592	1.22725	1.27197	1.32549	1.44604	1.68065	2.06207	4.42857	Infinity	Infinity	Infinity	NaN	NaN	NaN
NC_003198.ffn	1.23223	1.26204	1.28582	1.33793	1.39042	1.51978	1.7037	1.93662	6.2	Infinity	Infinity	NaN	NaN	NaN	NaN
NC_003210.ffn	1.13179	1.13529	1.16198	1.18441	1.23324	1.34607	1.57509	1.71523	2.25	Infinity	Infinity	NaN	NaN	NaN	NaN
NC_003212.ffn	1.13159	1.1348	1.15997	1.18129	1.22468	1.32933	1.52969	1.64045	2.2	Infinity	NaN	NaN	NaN	NaN	NaN
NC_003240.ffn	1.19336	1.20466	1.24188	1.28324	1.33113	1.34091	1.75	2	NaN	NaN	NaN	NaN	NaN	NaN	NaN
NC_003241.ffn	2.75353	2.77432	2.73239	3.03846	3	2	4	Infinity	NaN	NaN	NaN	NaN	NaN	NaN	NaN
NC_003267.ffn	1.24208	1.25768	1.28818	1.34715	1.41076	1.54545	1.55	1.28571	1	NaN	NaN	NaN	NaN	NaN	NaN
NC_003270.ffn	1.28898	1.29218	1.34167	1.3668	1.4497	1.54167	1.625	1.16667	1	NaN	NaN	NaN	NaN	NaN	NaN
NC_003272.ffn	1.23964	1.25282	1.27616	1.33828	1.40972	1.50555	1.72353	1.96	2.26316	1.5	NaN	NaN	NaN	NaN	NaN
NC_003273.ffn	1.38392	1.39472	1.42066	1.49546	1.60571	1.62295	1.70588	2	1	NaN	NaN	NaN	NaN	NaN	NaN
NC_003276.ffn	1.22439	1.23643	1.25464	1.30025	1.33878	1.35242	1.53086	1.56522	1	1	NaN	NaN	NaN	NaN	NaN
NC_003277.ffn	1.29366	1.35288	1.3762	1.42986	1.45992	1.65152	1.35714	1.5	3	Infinity	NaN	NaN	NaN	NaN	NaN
NC_003295.ffn	1.15648	1.22225	1.52124	1.89559	2.50193	3.48649	5.23529	10.6	15	Infinity	Infinity	Infinity	Infinity	NaN	NaN
NC_003296.ffn	1.17613	1.24152	1.47993	1.76708	2.16667	2.83333	3.96667	3.41667	Infinity	Infinity	Infinity	NaN	NaN	NaN	NaN
NC_003305.ffn	1.13144	1.15827	1.2064	1.24352	1.31702	1.52222	1.83673	2.54545	3	NaN	NaN	NaN	NaN	NaN	NaN
NC_003306.ffn	1.19271	1.21848	1.25877	1.2893	1.33511	1.56436	1.75	2	Infinity	NaN	NaN	NaN	NaN	NaN	NaN
NC_003308.ffn	1.19876	1.23946	1.32429	1.40096	1.51471	1.47619	1.53846	1	1	NaN	NaN	NaN	NaN	NaN	NaN
NC_003317.ffn	1.19402	1.23107	1.32974	1.41666	1.53365	1.85501	2.26027	3.5	1.33333	NaN	NaN	NaN	NaN	NaN	NaN
NC_003318.ffn	1.15894	1.18932	1.2604	1.32871	1.42316	1.71784	2.17647	3.5	NaN	NaN	NaN	NaN	NaN	NaN	NaN
NC_003364.ffn	1.13765	1.15721	1.19283	1.2195	1.3174	1.36039	1.42718	9.33333	Infinity	Infinity	Infinity	NaN	NaN	NaN	NaN
NC_003366.ffn	1.21352	1.22953	1.26193	1.30336	1.33254	1.41495	1.59191	1.81569	2.6	6	2	NaN	NaN	NaN	NaN
NC_003383.ffn	1.24395	1.24456	1.29032	1.32145	1.30473	1.37559	1.39437	1.7	NaN	NaN	NaN	NaN	NaN	NaN	NaN
NC_003384.ffn	1.26353	1.29131	1.3335	1.39275	1.47419	1.76875	2.43243	2.5	2	NaN	NaN	NaN	NaN	NaN	NaN
NC_003385.ffn	1.17082	1.19994	1.25655	1.35917	1.34545	1.64583	2	1.5	1	1	NaN	NaN	NaN	NaN	NaN
NC_003413.ffn	1.09601	1.10648	1.13759	1.17925	1.22799	1.26034	1.36441	1.77778	Infinity	Infinity	Infinity	Infinity	NaN	NaN	NaN
NC_003450.ffn	1.18284	1.21678	1.31518	1.40844	1.56649	2.09804	3.67568	Infinity	Infinity	NaN	NaN	NaN	NaN	NaN	NaN
NC_003454.ffn	1.12593	1.12984	1.14092	1.15124	1.18175	1.22347	1.24525	1.28634	1.57627	5.5	Infinity	Infinity	Infinity	Infinity	Infinity
NC_003485.ffn	1.18513	1.19141	1.21897	1.25011	1.29588	1.38756	1.49564	1.42857	2.16667	Infinity	NaN	NaN	NaN	NaN	NaN
NC_003551.ffn	1.12477	1.14881	1.24275	1.29368	1.41202	1.6	1.2	Infinity	NaN	NaN	NaN	NaN	NaN	NaN	NaN
NC_003552.ffn	1.4104	1.46558	1.54966	1.61554	1.73282	1.87824	1.97227	1.99048	1.97727	9	Infinity	NaN	NaN	NaN	NaN
NC_003869.ffn	1.15197	1.16369	1.17836	1.19652	1.23801	1.27615	1.34393	1.5	3.14286	2.5	3	3	Infinity	Infinity	Infinity
NC_003888.ffn	1.19897	1.26735	1.94777	2.48488	3.17073	5.8	11	Infinity	NaN	NaN	NaN	NaN	NaN	NaN	NaN
NC_003901.ffn	1.39665	1.4483	1.53931	1.59648	1.72748	1.87655	1.92613	1.79859	2.3913	3.33333	2	1	NaN	NaN	NaN
NC_003902.ffn	1.19541	1.22655	1.35562	1.47833	1.62056	2.21345	3.71186	4.64286	5.33333	2	1	NaN	NaN	NaN	NaN
NC_003903.ffn	1.27341	1.33161	1.58743	1.74016	1.64706	2.5	Infinity	NaN	NaN	NaN	NaN	NaN	NaN	NaN	NaN
NC_003904.ffn	1.48706	1.61463	2	3.6	2.75	1	NaN	NaN	NaN	NaN	NaN	NaN	NaN	NaN	NaN
NC_003919.ffn	1.17158	1.1899	1.2946	1.36715	1.48566	1.8987	2.59722	4.6	6.5	5	3	Infinity	Infinity	NaN	NaN
NC_003923.ffn	1.20712	1.21272	1.23962	1.27962	1.30492	1.39835	1.58762	1.58621	1.5	1	NaN	NaN	NaN	NaN	NaN
NC_004061.ffn	1.21525	1.2292	1.25449	1.27493	1.30537	1.32019	1.30156	1.28816	1.275	1.49412	2.2	2.6	3	Infinity	Infinity
NC_004070.ffn	1.1775	1.18385	1.21099	1.24394	1.29339	1.38477	1.51838	1.53205	2.09091	6	1	1	NaN	NaN	NaN
NC_004088.ffn	1.22821	1.24968	1.2861	1.33382	1.42723	1.56539	1.80046	2.06173	2.5625	Infinity	NaN	NaN	NaN	NaN	NaN
NC_004113.ffn	1.12803	1.14029	1.15404	1.18819	1.19854	1.28321	1.4058	1.625	4	NaN	NaN	NaN	NaN	NaN	NaN
NC_004116.ffn	1.16293	1.16681	1.19061	1.21739	1.25732	1.33919	1.41453	1.35976	1.73684	4	Infinity	Infinity	Infinity	Infinity	Infinity
NC_004193.ffn	1.19211	1.19724	1.23091	1.26535	1.30542	1.40307	1.49758	1.49541	1.61111	1.5	NaN	NaN	NaN	NaN	NaN
NC_004307.ffn	1.1928	1.22217	1.37258	1.5103	1.84495	2.25926	4	Infinity	Infinity	NaN	NaN	NaN	NaN	NaN	NaN
NC_004310.ffn	1.21527	1.24774	1.33594	1.40682	1.48395	1.72144	2.10959	4	2	NaN	NaN	NaN	NaN	NaN	NaN
NC_004311.ffn	1.20819	1.23882	1.3048	1.35854	1.44369	1.73494	2.51515	4	NaN	NaN	NaN	NaN	NaN	NaN	NaN
NC_004337.ffn	1.26143	1.28777	1.31745	1.37036	1.44199	1.58428	2.01108	2.66234	3.11111	4	Infinity	Infinity	Infinity	Infinity	Infinity
NC_004342.ffn	1.30639	1.31934	1.34433	1.38211	1.38587	1.35796	1.31426	1.24469	1.21324	1.38095	3	2.5	4	4	4
NC_004343.ffn	1.27601	1.28614	1.30642	1.33136	1.3206	1.28009	1.24385	1.17532	1.18182	Infinity	NaN	NaN	NaN	NaN	NaN
NC_004344.ffn	1.15455	1.1691	1.18758	1.20033	1.20765	1.16529	1.12862	1.10407	1.1	1.13333	1.11429	1	1	NaN	NaN
NC_004347.ffn	1.2208	1.23944	1.26869	1.32141	1.3944	1.49975	1.68435	1.89899	2.75	NaN	NaN	NaN	NaN	NaN	NaN
NC_004349.ffn	1.43336	1.46777	1.49769	1.55446	1.552	1.57738	1.68421	1.5	1.5	NaN	NaN	NaN	NaN	NaN	NaN
NC_004350.ffn	1.17572	1.18361	1.21156	1.23916	1.29118	1.37494	1.40116	1.31707	1.61111	6	Infinity	Infinity	NaN	NaN	NaN
NC_004368.ffn	1.14803	1.15278	1.17583	1.20459	1.24527	1.32321	1.38962	1.38235	1.8125	Infinity	NaN	NaN	NaN	NaN	NaN
NC_004369.ffn	1.10832	1.15993	1.33873	1.56084	1.6939	1.83898	2.76923	6	NaN	NaN	NaN	NaN	NaN	NaN	NaN
NC_004431.ffn	1.12349	1.14222	1.16349	1.20206	1.2427	1.30702	1.52868	1.62874	2.36364	1	NaN	NaN	NaN	NaN	NaN
NC_004432.ffn	1.13869	1.14657	1.17141	1.18771	1.23224	1.29666	1.35184	1.46305	1.5	3	4	Infinity	Infinity	Infinity	Infinity
NC_004459.ffn	1.20824	1.23506	1.27688	1.35981	1.4839	1.7082	2.25661	3.02041	4	Infinity	NaN	NaN	NaN	NaN	NaN
NC_004460.ffn	1.18679	1.20924	1.24288	1.31197	1.40484	1.52712	1.87069	2.93103	1.875	NaN	NaN	NaN	NaN	NaN	NaN
NC_004461.ffn	1.20948	1.21963	1.2478	1.27825	1.30218	1.35421	1.36669	1.30935	3.33333	Infinity	NaN	NaN	NaN	NaN	NaN
NC_004463.ffn	1.16804	1.2205	1.3497	1.4721	1.6207	2.05213	2.38158	1.94444	NaN	NaN	NaN	NaN	NaN	NaN	NaN
NC_004545.ffn	1.26061	1.27601	1.30797	1.33024	1.31161	1.26986	1.25944	1.23204	1.23488	1.28736	1.23529	1.66667	Infinity	Infinity	Infinity
NC_004551.ffn	1.18446	1.16654	1.15587	1.13625	1.11579	1.0663	1.05484	1.04396	1	NaN	NaN	NaN	NaN	NaN	NaN
NC_004554.ffn	1.46009	1.67089	2	2.5	3	Infinity	NaN	NaN	NaN	NaN	NaN	NaN	NaN	NaN	NaN
NC_004556.ffn	1.32007	1.3462	1.41831	1.5309	1.6406	1.82966	1.96364	1.94643	4	Infinity	Infinity	Infinity	Infinity	Infinity	NaN
NC_004557.ffn	1.17169	1.18047	1.18366	1.19268	1.19935	1.21528	1.24267	1.24217	1.38462	Infinity	Infinity	NaN	NaN	NaN	NaN
NC_004567.ffn	1.21761	1.23158	1.28873	1.34537	1.44514	1.71299	2.01053	1.92593	2.6	Infinity	Infinity	Infinity	NaN	NaN	NaN
NC_004572.ffn	1.16346	1.14354	1.13086	1.10715	1.08828	1.04749	1.03185	1.02174	1	NaN	NaN	NaN	NaN	NaN	NaN
NC_004578.ffn	1.20044	1.23252	1.30186	1.40831	1.53725	1.83486	2.30189	2.75472	2.16667	Infinity	Infinity	Infinity	NaN	NaN	NaN
NC_004603.ffn	1.16878	1.18416	1.21995	1.28016	1.38921	1.602	2.03675	2.43137	2	Infinity	NaN	NaN	NaN	NaN	NaN
NC_004605.ffn	1.17077	1.18673	1.22104	1.27064	1.35813	1.48626	1.66946	1.78378	1.5	NaN	NaN	NaN	NaN	NaN	NaN
NC_004606.ffn	1.18977	1.19651	1.22478	1.25624	1.30533	1.40425	1.53922	1.53205	2.44444	Infinity	Infinity	Infinity	Infinity	NaN	NaN
NC_004631.ffn	1.24523	1.27695	1.30251	1.35984	1.41581	1.55763	1.76101	2.02857	8	Infinity	Infinity	NaN	NaN	NaN	NaN

## Sheet: Coding sequences
File	ATcontent	1AT	2AT	3AT	4AT	5AT	6AT	7AT	8AT	9AT	10AT	11AT	12AT	13AT	14AT	15AT
NC_003304.ffn	39.8452	994689	194196	46137	13236	3370	703	120	17	2	0	0	0	0	0	0
NC_000117.ffn	58.3434	548139	135541	42885	14985	5414	1852	515	128	20	3	0	0	0	0	0
NC_000853.ffn	53.6084	943762	221030	70628	25003	8350	2304	466	41	3	1	0	0	0	0	0
NC_000854.ffn	42.8722	665808	102319	16906	3700	704	91	4	0	0	0	0	0	0	0	0
NC_000868.ffn	54.839	884772	214277	49803	12702	3066	560	67	1	0	0	0	0	0	0	0
NC_000907.ffn	61.2209	987485	275184	92204	32745	11644	3727	854	100	8	0	0	0	0	0	0
NC_000908.ffn	68.4381	362201	108992	37696	15436	6527	2529	880	171	10	0	0	0	0	0	0
NC_000909.ffn	68.0393	1001358	277490	96367	35547	14268	5384	1330	81	3	0	0	0	0	0	0
NC_000911.ffn	51.4118	1598919	404161	127986	42465	15280	4597	1100	199	30	9	0	0	0	0	0
NC_000912.ffn	59.2532	427396	121536	38759	12968	4693	1278	258	25	4	0	0	0	0	0	0
NC_000913.ffn	48.1794	1973353	432783	126949	38058	12701	3434	651	106	6	0	0	0	0	0	0
NC_000915.ffn	60.4356	912000	260374	103275	43715	18341	6934	1865	336	32	2	0	0	0	0	0
NC_000916.ffn	49.4417	783392	145907	30634	8025	2479	655	163	13	1	0	0	0	0	0	0
NC_000917.ffn	50.6416	1020957	237151	64185	19883	6446	1465	208	12	0	0	0	0	0	0	0
NC_000918.ffn	56.3358	819125	214095	74267	25740	8803	2263	458	59	5	0	0	0	0	0	0
NC_000919.ffn	47.383	501128	104162	31593	11447	4358	1583	533	169	35	6	0	0	0	0	0
NC_000921.ffn	60.0976	893477	254516	100626	42455	17678	6566	1786	318	37	2	0	0	0	0	0
NC_000922.ffn	58.6581	639146	156819	50521	17816	6298	2159	657	192	34	4	1	0	0	0	0
NC_000948.ffn	70.1061	19955	5750	2109	882	331	122	40	9	0	0	0	0	0	0	0
NC_000949.ffn	70.5809	19817	5706	2108	876	341	129	40	8	0	0	0	0	0	0	0
NC_000950.ffn	70.3147	19352	5542	2025	848	344	127	47	15	0	0	0	0	0	0	0
NC_000951.ffn	70.158	19492	5631	2043	853	337	122	39	9	1	0	0	0	0	0	0
NC_000952.ffn	70.5193	20409	5924	2158	904	342	128	40	9	0	0	0	0	0	0	0
NC_000953.ffn	70.3479	20180	5800	2128	888	339	126	42	10	0	0	0	0	0	0	0
NC_000954.ffn	70.3053	15612	4503	1647	695	268	105	37	11	0	0	0	0	0	0	0
NC_000955.ffn	76.3176	4373	1335	561	250	110	51	27	14	7	2	0	0	0	0	0
NC_000956.ffn	71.58	27957	8173	3094	1325	561	232	85	18	3	0	0	0	0	0	0
NC_000957.ffn	75.9935	2811	858	347	160	65	31	16	9	5	1	0	0	0	0	0
NC_000958.ffn	35.9647	56803	9726	2225	622	215	35	8	2	0	0	0	0	0	0	0
NC_000959.ffn	43.5132	14952	2925	615	153	46	9	2	1	1	0	0	0	0	0	0
NC_000961.ffn	57.7429	926000	229579	60546	17504	5026	1143	161	3	0	0	0	0	0	0	0
NC_000962.ffn	34.0877	1366322	210362	31951	5834	1103	126	17	1	0	0	0	0	0	0	0
NC_000963.ffn	69.579	584624	156401	53954	21261	7860	2944	970	298	55	3	0	0	0	0	0
NC_000964.ffn	55.7448	2044824	511649	174003	64103	24107	8037	2131	264	18	1	0	0	0	0	0
NC_001263.ffn	32.3686	773627	123358	26233	7554	2340	445	73	7	0	0	0	0	0	0	0
NC_001264.ffn	32.8226	126348	20173	4268	1193	370	51	8	1	0	0	0	0	0	0	0
NC_001318.ffn	71.174	607417	184304	69386	30805	13435	5611	2198	760	200	23	1	0	0	0	0
NC_001732.ffn	70.8685	30494	8634	2986	1242	501	171	32	2	0	0	0	0	0	0	0
NC_001733.ffn	70.6999	9799	2769	929	381	147	51	13	1	0	0	0	0	0	0	0
NC_001849.ffn	75.8965	6455	1994	774	346	171	69	30	8	2	0	0	0	0	0	0
NC_001850.ffn	75.2468	9682	2964	1224	532	245	118	44	18	6	0	0	0	0	0	0
NC_001851.ffn	74.4583	7148	2130	816	343	158	67	23	8	0	0	0	0	0	0	0
NC_001852.ffn	67.672	17636	5175	1902	809	338	123	47	18	2	0	0	0	0	0	0
NC_001853.ffn	73.8699	11978	3558	1406	606	270	130	46	13	3	1	0	0	0	0	0
NC_001854.ffn	73.5644	12478	3824	1443	685	346	164	62	25	1	0	0	0	0	0	0
NC_001855.ffn	72.0127	16784	4886	1879	764	320	142	47	17	4	1	1	0	0	0	0
NC_001856.ffn	72.2596	15788	4713	1802	772	337	147	58	18	3	0	0	0	0	0	0
NC_001857.ffn	70.1248	31310	9787	3818	1683	705	283	110	37	3	1	0	0	0	0	0
NC_001869.ffn	40.2625	60244	9732	1510	263	45	3	1	0	0	0	0	0	0	0	0
NC_001880.ffn	62.3864	13176	3696	1361	523	185	53	15	2	0	0	0	0	0	0	0
NC_001903.ffn	72.6525	16968	5148	1957	894	409	177	73	29	7	1	0	0	0	0	0
NC_001904.ffn	75.4105	5373	1669	684	318	150	66	28	12	7	2	0	0	0	0	0
NC_001988.ffn	67.8146	109115	28955	9980	3810	1440	518	197	41	2	0	0	0	0	0	0
NC_002162.ffn	74.2915	510055	157729	56431	23439	9772	4123	1428	320	25	1	0	0	0	0	0
NC_002163.ffn	69.1694	1059271	310108	130679	58083	23902	9227	2915	598	40	1	0	0	0	0	0
NC_002179.ffn	58.7001	643150	158018	50940	18033	6399	2214	683	201	33	4	1	0	0	0	0
NC_002182.ffn	63.8081	3750	1024	340	137	55	20	8	4	0	0	0	0	0	0	0
NC_002252.ffn	66.9913	1857	528	201	76	40	30	19	4	1	0	0	0	0	0	0
NC_002253.ffn	71.4264	4712	1301	501	208	98	57	26	8	4	0	0	0	0	0	0
NC_002488.ffn	46.2199	1033196	210461	49024	12786	4192	1256	303	68	4	0	0	0	0	0	0
NC_002489.ffn	45.6188	505	96	25	8	2	1	1	0	0	0	0	0	0	0	0
NC_002490.ffn	49.331	20904	5097	1297	427	135	37	7	1	0	0	0	0	0	0	0
NC_002491.ffn	58.6461	646355	158455	51013	17988	6362	2184	669	195	37	6	1	0	0	0	0
NC_002505.ffn	51.7094	1346374	313352	93718	27788	9178	2433	447	68	6	0	0	0	0	0	0
NC_002506.ffn	52.4564	477239	112795	34580	10629	3334	939	177	20	0	0	0	0	0	0	0
NC_002516.ffn	32.8581	1838978	275920	29666	4854	917	187	40	9	3	0	0	0	0	0	0
NC_002528.ffn	72.6003	404500	115853	43367	19875	9530	5050	2580	1187	451	96	17	7	3	3	1
NC_002570.ffn	55.6814	1992026	501576	154225	53071	19349	6214	1682	286	16	5	1	1	1	1	0
NC_002578.ffn	52.7223	720763	143078	35369	9170	2592	672	131	13	1	0	0	0	0	0	0
NC_002607.ffn	31.4925	563402	69576	8159	1398	349	34	4	0	0	0	0	0	0	0	0
NC_002608.ffn	39.4254	110859	17708	2686	510	103	14	2	0	0	0	0	0	0	0	0
NC_002620.ffn	59.3009	575259	147680	48043	17561	6601	2357	672	171	28	4	1	1	0	0	0
NC_002655.ffn	48.4776	2348134	513526	151063	46564	15957	4537	929	154	6	0	0	0	0	0	0
NC_002662.ffn	63.8186	1278317	364985	123220	47198	18055	5892	1601	196	16	1	0	0	0	0	0
NC_002663.ffn	58.9621	1185376	314074	102463	34998	12602	4025	934	130	8	1	0	0	0	0	0
NC_002677.ffn	39.8789	646491	112585	19935	4455	1102	177	29	6	0	0	0	0	0	0	0
NC_002678.ffn	36.5297	2235746	385561	72634	16495	3345	565	94	12	2	1	1	0	0	0	0
NC_002679.ffn	40.1874	115260	21854	4667	1144	252	46	8	1	0	0	0	0	0	0	0
NC_002682.ffn	39.3669	58650	10952	2407	574	123	17	0	0	0	0	0	0	0	0	0
NC_002689.ffn	58.8562	797409	183721	54575	17004	5503	1712	437	43	0	0	0	0	0	0	0
NC_002695.ffn	48.4011	2344379	512275	150823	46461	15947	4559	941	161	5	0	0	0	0	0	0
NC_002696.ffn	32.3234	1176214	176903	20620	3939	593	86	18	2	0	0	0	0	0	0	0
NC_002737.ffn	60.8519	944561	247097	79157	29277	11111	3671	987	159	10	0	0	0	0	0	0
NC_002745.ffn	66.4435	1563107	417063	135038	44521	15570	4273	840	57	5	2	0	0	0	0	0
NC_002754.ffn	63.5145	1607135	400298	114640	34611	10006	2465	394	25	5	1	1	0	0	0	0
NC_002755.ffn	34.2299	1365742	210322	32263	5965	1129	132	19	1	0	0	0	0	0	0	0
NC_002758.ffn	66.4225	1602835	427624	138516	45750	15999	4413	879	61	6	2	0	0	0	0	0
NC_002771.ffn	72.7059	635196	198648	78171	36046	16851	6864	2306	498	21	1	0	0	0	0	0
NC_002774.ffn	70.8032	14412	3993	1378	538	219	76	20	3	0	0	0	0	0	0	0
NC_002932.ffn	42.3388	803744	161775	41557	14753	5198	1565	435	103	13	2	0	0	0	0	0
NC_002947.ffn	37.652	2020055	352470	60275	12998	3363	713	136	17	5	1	0	0	0	0	0
NC_003028.ffn	59.4541	1062607	270292	84355	29452	10406	3051	640	75	2	0	0	0	0	0	0
NC_003030.ffn	68.4954	2316397	615541	213684	83113	30976	11229	3580	731	66	3	0	0	0	0	0
NC_003037.ffn	39.0833	441856	80522	16514	3590	682	120	28	6	1	0	0	0	0	0	0
NC_003042.ffn	74.1801	34111	9789	3625	1439	588	221	70	18	2	1	0	0	0	0	0
NC_003047.ffn	36.4993	1147649	198446	37042	7825	1332	201	39	4	2	0	0	0	0	0	0
NC_003062.ffn	39.8824	1012859	198324	47414	13646	3496	726	129	17	2	0	0	0	0	0	0
NC_003063.ffn	40.1499	761454	147524	36209	10341	2601	567	106	12	2	0	0	0	0	0	0
NC_003064.ffn	42.0563	195943	38221	9109	2399	569	107	22	2	0	0	0	0	0	0	0
NC_003065.ffn	42.023	78686	15380	3512	826	202	44	14	2	1	0	0	0	0	0	0
NC_003078.ffn	37.0225	553694	95774	19090	4004	689	126	22	1	0	0	0	0	0	0	0
NC_003098.ffn	59.4698	1054818	268621	83910	29221	10281	3013	625	73	5	0	0	0	0	0	0
NC_003103.ffn	67.1496	688699	184495	64036	24421	9043	3219	926	212	22	5	3	2	0	0	0
NC_003106.ffn	66.4158	1516926	392071	122671	41373	13430	3676	584	13	0	0	0	0	0	0	0
NC_003112.ffn	46.9528	847576	209336	73739	24005	8549	2660	564	82	4	1	1	0	0	0	0
NC_003116.ffn	46.7202	824207	203868	71924	23451	8246	2608	538	67	4	1	0	0	0	0	0
NC_003131.ffn	53.7333	28937	6679	1842	564	183	54	16	1	0	0	0	0	0	0	0
NC_003132.ffn	54.9682	3026	673	198	71	26	6	4	0	0	0	0	0	0	0	0
NC_003134.ffn	49.0493	39106	8350	2220	649	216	47	11	3	1	0	0	0	0	0	0
NC_003140.ffn	71.2048	13729	3913	1398	604	245	76	25	4	0	0	0	0	0	0	0
NC_003143.ffn	51.0948	1907737	428602	119408	37031	11909	3484	816	146	13	0	0	0	0	0	0
NC_003197.ffn	46.6744	1968678	420575	126120	40527	13899	3966	858	145	7	0	0	0	0	0	0
NC_003198.ffn	46.7495	1869685	398659	119161	38126	13068	3715	810	142	5	0	0	0	0	0	0
NC_003210.ffn	61.5572	1613521	443652	148436	56348	21180	6753	1638	151	8	0	0	0	0	0	0
NC_003212.ffn	62.1659	1664775	460599	154848	59281	22534	7318	1886	178	15	0	0	0	0	0	0
NC_003240.ffn	58.692	93470	23898	7231	2256	755	220	36	6	0	0	0	0	0	0	0
NC_003241.ffn	54.0592	1132	257	71	26	7	4	1	0	0	0	0	0	0	0	0
NC_003267.ffn	58.2188	48413	12050	3588	1086	353	99	20	7	1	0	0	0	0	0	0
NC_003270.ffn	58.29	18510	4747	1440	488	169	48	16	6	1	0	0	0	0	0	0
NC_003272.ffn	57.5605	3034612	759840	232023	72435	23023	6486	1313	225	19	6	0	0	0	0	0
NC_003273.ffn	57.9559	23380	5875	1733	551	175	61	17	6	1	0	0	0	0	0	0
NC_003276.ffn	58.8818	198272	50295	15080	4786	1591	454	81	23	12	7	0	0	0	0	0
NC_003277.ffn	45.7086	34036	6532	1983	663	237	66	14	4	1	0	0	0	0	0	0
NC_003295.ffn	32.3838	1059284	153569	17800	3314	779	185	34	5	1	0	0	0	0	0	0
NC_003296.ffn	32.5312	590063	85400	11137	2035	504	126	30	12	0	0	0	0	0	0	0
NC_003305.ffn	40.1002	747055	144433	35373	10077	2533	540	98	11	1	0	0	0	0	0	0
NC_003306.ffn	42.0788	194173	37862	9035	2392	564	101	20	2	0	0	0	0	0	0	0
NC_003308.ffn	42.0842	77437	15126	3466	833	204	42	13	2	1	0	0	0	0	0	0
NC_003317.ffn	41.7244	759634	160369	38888	11261	2556	469	73	4	3	0	0	0	0	0	0
NC_003318.ffn	41.7016	433557	90675	22446	6486	1451	241	34	2	0	0	0	0	0	0	0
NC_003364.ffn	48.1007	950150	201945	58014	19244	5879	1429	206	3	0	0	0	0	0	0	0
NC_003366.ffn	70.5277	1784454	483752	168139	61291	22665	7343	1953	255	15	1	1	0	0	0	0
NC_003383.ffn	63.87	42455	11355	3782	1375	571	213	71	10	0	0	0	0	0	0	0
NC_003384.ffn	51.7615	90506	20490	5970	2014	620	160	37	10	2	0	0	0	0	0	0
NC_003385.ffn	48.4151	44936	9623	2518	671	220	48	7	2	1	1	0	0	0	0	0
NC_003413.ffn	58.9147	1031253	262796	74745	24073	7680	1813	236	9	0	0	0	0	0	0	0
NC_003450.ffn	45.1973	1292319	266972	60157	17048	4166	561	37	0	0	0	0	0	0	0	0
NC_003454.ffn	72.6062	1406907	403739	150282	65518	26470	10346	3319	681	59	2	0	0	0	0	0
NC_003485.ffn	60.8399	982638	256711	82267	30658	11677	3891	1033	168	12	0	0	0	0	0	0
NC_003551.ffn	38.8025	585310	88590	12305	2404	466	70	10	0	0	0	0	0	0	0	0
NC_003552.ffn	54.8313	2337420	567448	179817	67126	25024	8188	2236	420	44	1	0	0	0	0	0
NC_003869.ffn	62.1968	1457425	376921	137802	56975	21419	6873	1541	136	7	2	1	1	0	0	0
NC_003888.ffn	27.5337	2015571	204105	8213	959	123	10	1	0	0	0	0	0	0	0	0
NC_003901.ffn	55.8178	1716236	421379	135098	51303	19206	6197	1665	283	23	3	1	1	0	0	0
NC_003902.ffn	34.4151	1483320	235934	32985	6759	1800	342	59	14	3	1	1	0	0	0	0
NC_003903.ffn	30.6873	86505	10078	875	127	17	2	0	0	0	0	0	0	0	0	0
NC_003904.ffn	26.8901	5872	615	47	5	4	2	0	0	0	0	0	0	0	0	0
NC_003919.ffn	34.8902	1556238	253945	35563	7610	1952	385	72	10	2	1	1	0	0	0	0
NC_003923.ffn	66.5041	1569456	419003	135902	45039	15765	4353	856	58	2	1	0	0	0	0	0
NC_004061.ffn	73.6937	394130	115877	44674	20714	10014	5353	2822	1284	440	85	15	5	3	0	0
NC_004070.ffn	60.8079	991133	258584	83050	30926	11725	3914	1034	156	11	1	1	1	0	0	0
NC_004088.ffn	51.1354	1961317	441316	122842	38137	12286	3594	862	162	16	0	0	0	0	0	0
NC_004113.ffn	45.4595	1059633	230418	60723	17615	5611	1257	207	32	1	0	0	0	0	0	0
NC_004116.ffn	63.943	1195428	316650	102369	37748	13629	4381	1170	164	19	1	0	0	0	0	0
NC_004193.ffn	63.9184	1958799	509625	154968	52334	18853	5999	1654	218	18	2	0	0	0	0	0
NC_004307.ffn	39.1454	754488	134231	18847	3884	703	162	18	0	0	0	0	0	0	0	0
NC_004310.ffn	41.7973	742091	157290	38429	11263	2616	499	73	3	1	0	0	0	0	0	0
NC_004311.ffn	41.7982	426562	89296	22149	6479	1474	249	33	2	0	0	0	0	0	0	0
NC_004337.ffn	48.0597	1793666	390172	113165	34394	11412	3168	632	77	9	1	0	0	0	0	0
NC_004342.ffn	63.5868	2155334	623203	232308	95820	38311	15203	5470	1696	272	21	2	2	1	1	1
NC_004343.ffn	63.5219	182440	52914	19806	8281	3325	1346	488	154	11	0	0	0	0	0	0
NC_004344.ffn	76.3416	468484	138454	55826	25338	12179	6401	3211	1451	540	135	35	6	1	0	0
NC_004347.ffn	53.0677	2199888	521537	152312	44775	14650	3958	754	99	8	0	0	0	0	0	0
NC_004349.ffn	54.9786	63492	15018	4541	1414	500	168	38	8	2	0	0	0	0	0	0
NC_004350.ffn	62.5375	1091271	295816	96837	37456	13641	4262	1032	123	18	1	0	0	0	0	0
NC_004368.ffn	63.924	1240025	328677	106411	39337	14311	4579	1214	170	16	0	0	0	0	0	0
NC_004369.ffn	36.2276	1046647	141355	18791	3427	771	118	13	1	0	0	0	0	0	0	0
NC_004431.ffn	48.6078	2305839	506105	148502	45624	15472	4472	959	167	11	1	0	0	0	0	0
NC_004432.ffn	73.5207	886300	262607	94144	35758	15101	5717	1711	203	10	2	1	0	0	0	0
NC_004459.ffn	52.4086	1454578	345716	101506	29054	9099	2231	378	49	4	0	0	0	0	0	0
NC_004460.ffn	51.6649	822025	195352	58428	17082	5328	1309	232	29	8	0	0	0	0	0	0
NC_004461.ffn	67.0406	1403193	371793	121869	41369	14670	4695	1279	139	3	0	0	0	0	0	0
NC_004463.ffn	35.3414	2801860	451565	68691	13546	2647	422	76	18	0	0	0	0	0	0	0
NC_004545.ffn	72.956	364807	103835	37650	16500	7686	3587	1669	724	281	87	17	3	0	0	0
NC_004551.ffn	53.5939	419685	98012	27992	9982	3584	1101	310	91	5	0	0	0	0	0	0
NC_004554.ffn	45.8065	426	79	16	6	1	0	0	0	0	0	0	0	0	0	0
NC_004556.ffn	46.835	920515	189694	44795	11633	3759	1133	275	56	3	0	0	0	0	0	0
NC_004557.ffn	70.9191	1702233	450695	166114	65638	25262	9253	2798	479	39	0	0	0	0	0	0
NC_004567.ffn	54.4761	1508855	378118	92378	27837	8366	2087	475	54	5	0	0	0	0	0	0
NC_004572.ffn	53.5432	427747	100083	28648	10266	3670	1116	314	92	4	0	0	0	0	0	0
NC_004578.ffn	40.675	2216911	418712	94369	24440	7181	1744	371	53	6	0	0	0	0	0	0
NC_004603.ffn	53.7885	1536660	372535	106187	30193	9342	2196	381	51	7	0	0	0	0	0	0
NC_004605.ffn	53.5991	876233	214194	63002	18541	5713	1419	239	37	6	0	0	0	0	0	0
NC_004606.ffn	60.8299	978362	255325	81999	30600	11617	3859	1020	156	9	0	0	0	0	0	0
NC_004631.ffn	46.7082	1845175	393297	117600	37567	12864	3644	795	140	4	0	0	0	0	0	0

## Sheet: Whole genomes
File	1AT	2AT	3AT	4AT	5AT	6AT	7AT	8AT	9AT	10AT	11AT	12AT	13AT	14AT	15AT
NC_003304.fna	1154350	232673	58948	17734	4931	1234	243	41	4	0	0	0	0	0	0
NC_000117.fna	611883	153231	49496	18001	6862	2458	780	242	42	7	1	1	0	0	0
NC_000853.fna	1000182	235767	75911	27042	9148	2581	542	48	4	1	0	0	0	0	0
NC_000854.fna	729468	117101	21502	5090	1098	140	10	0	0	0	0	0	0	0	0
NC_000868.fna	975864	239168	58359	15985	4276	797	101	4	2	2	2	1	1	1	1
NC_000907.fna	1131864	317413	108911	40021	14873	4986	1183	157	18	2	0	0	0	0	0
NC_000908.fna	396234	119198	41329	16893	7195	2793	974	181	11	1	1	1	1	1	1
NC_000909.fna	1141719	318577	113306	42943	17516	6495	1550	104	8	1	0	0	0	0	0
NC_000911.fna	1868201	478297	153539	52355	19100	5899	1494	285	41	9	0	0	0	0	0
NC_000912.fna	489769	140752	46262	15942	6058	1789	388	38	9	3	3	3	3	3	3
NC_000913.fna	2283013	511391	152999	47834	16723	4985	1170	223	18	0	0	0	0	0	0
NC_000915.fna	1019469	294041	117144	50437	21413	8031	2154	418	72	21	19	18	17	14	7
NC_000916.fna	883676	170209	39024	11249	3809	1238	384	53	5	1	0	0	0	0	0
NC_000917.fna	1120097	265550	75164	24282	8270	2141	341	28	3	1	1	1	1	1	1
NC_000918.fna	876874	230422	80556	28218	9701	2521	519	72	9	1	0	0	0	0	0
NC_000919.fna	537392	111614	33955	12293	4684	1688	561	179	37	7	0	0	0	0	0
NC_000921.fna	999607	287810	114478	49120	20718	7633	2073	388	66	22	20	19	19	15	10
NC_000922.fna	731031	182386	60024	21901	8072	2840	882	268	53	7	3	2	1	0	0
NC_000948.fna	21721	6300	2353	994	389	142	50	9	0	0	0	0	0	0	0
NC_000949.fna	21503	6240	2331	982	390	146	45	9	1	1	0	0	0	0	0
NC_000950.fna	21424	6210	2268	964	395	145	54	16	0	0	0	0	0	0	0
NC_000951.fna	21084	6139	2253	953	389	137	46	10	1	0	0	0	0	0	0
NC_000952.fna	21845	6392	2358	1005	391	143	44	9	0	0	0	0	0	0	0
NC_000953.fna	21887	6346	2354	996	393	146	53	13	0	0	0	0	0	0	0
NC_000954.fna	21664	6298	2322	992	393	149	53	13	0	0	0	0	0	0	0
NC_000955.fna	14880	4078	2165	850	267	60	31	15	8	2	0	0	0	0	0
NC_000956.fna	38516	11342	4330	1871	812	334	122	25	3	0	0	0	0	0	0
NC_000957.fna	3982	1199	490	222	86	38	18	10	5	1	0	0	0	0	0
NC_000958.fna	65320	11569	2738	816	256	47	12	5	2	0	0	0	0	0	0
NC_000959.fna	20013	3903	867	227	73	17	3	2	1	0	0	0	0	0	0
NC_000961.fna	1010437	253161	68994	20754	6287	1388	195	5	0	0	0	0	0	0	0
NC_000962.fna	1516944	236761	37531	7039	1291	153	23	1	0	0	0	0	0	0	0
NC_000963.fna	789178	212783	73522	29316	11184	4064	1287	381	72	8	2	1	0	0	0
NC_000964.fna	2380623	600578	208413	78418	30540	11009	3256	432	31	3	1	1	1	1	1
NC_001263.fna	873715	144424	33198	10093	3323	817	165	24	1	0	0	0	0	0	0
NC_001264.fna	137357	22624	5109	1489	495	100	18	1	0	0	0	0	0	0	0
NC_001318.fna	650275	197411	74819	33229	14480	6015	2354	804	214	27	2	1	0	0	0
NC_001732.fna	41940	11964	4219	1807	745	243	49	4	0	0	0	0	0	0	0
NC_001733.fna	11769	3360	1135	473	178	59	14	1	0	0	0	0	0	0	0
NC_001849.fna	12932	3915	1542	672	329	128	55	16	3	0	0	0	0	0	0
NC_001850.fna	18526	5646	2330	1032	481	223	84	28	7	1	0	0	0	0	0
NC_001851.fna	18229	5210	1908	790	370	160	61	17	1	0	0	0	0	0	0
NC_001852.fna	20347	5984	2235	947	415	155	61	22	4	0	0	0	0	0	0
NC_001853.fna	21437	6402	2581	1090	499	233	80	22	5	1	0	0	0	0	0
NC_001854.fna	20622	6332	2486	1125	528	236	81	31	2	1	0	0	0	0	0
NC_001855.fna	26926	7871	3055	1236	533	232	72	22	5	1	1	0	0	0	0
NC_001856.fna	28705	8508	3310	1396	627	261	105	29	4	0	0	0	0	0	0
NC_001857.fna	38477	12179	4838	2145	915	377	150	54	6	1	0	0	0	0	0
NC_001869.fna	80540	13689	2409	475	78	5	1	0	0	0	0	0	0	0	0
NC_001880.fna	25079	7064	2563	1004	357	100	29	3	1	0	0	0	0	0	0
NC_001903.fna	19529	5962	2298	1039	470	201	79	29	7	1	0	0	0	0	0
NC_001904.fna	7162	2218	902	431	201	83	36	15	7	2	0	0	0	0	0
NC_001988.fna	132650	35536	12442	4875	1865	706	269	50	4	0	0	0	0	0	0
NC_002162.fna	560017	173013	62483	26137	11082	4717	1690	377	40	11	10	10	10	10	9
NC_002163.fna	1140032	335467	141852	63343	26293	10147	3188	652	47	2	0	0	0	0	0
NC_002179.fna	730804	182332	60010	21896	8073	2839	881	268	54	7	3	2	1	0	0
NC_002182.fna	4822	1327	443	177	68	25	11	5	1	1	0	0	0	0	0
NC_002252.fna	5036	1460	567	266	138	82	49	12	6	2	0	0	0	0	0
NC_002253.fna	5706	1614	656	286	142	84	42	15	9	0	0	0	0	0	0
NC_002488.fna	1268005	262800	64138	17612	6086	1989	502	100	10	0	0	0	0	0	0
NC_002489.fna	571	108	29	10	3	1	1	0	0	0	0	0	0	0	0
NC_002490.fna	25800	6294	1660	558	196	61	13	2	0	0	0	0	0	0	0
NC_002491.fna	728806	181804	59834	21831	8046	2837	882	268	55	7	3	2	1	0	0
NC_002505.fna	1548801	364092	110439	33638	11673	3392	728	126	18	1	0	0	0	0	0
NC_002506.fna	569250	136533	42603	13211	4352	1260	251	31	0	0	0	0	0	0	0
NC_002516.fna	2095084	330452	43990	9624	2788	857	239	61	9	0	0	0	0	0	0
NC_002528.fna	472097	136563	52260	24412	12004	6395	3187	1389	532	121	26	10	5	5	3
NC_002570.fna	2366534	599389	189780	67086	25444	8876	2599	427	39	12	5	4	2	1	0
NC_002578.fna	845137	173324	45476	12809	4022	1141	235	31	2	0	0	0	0	0	0
NC_002607.fna	646308	83868	11292	2238	599	89	12	1	1	0	0	0	0	0	0
NC_002608.fna	149005	24867	4235	872	161	25	3	0	0	0	0	0	0	0	0
NC_002620.fna	638313	165673	54788	20644	8036	2969	917	282	51	7	2	2	0	0	0
NC_002655.fna	2736409	611369	183666	58970	21154	6529	1608	317	26	1	0	0	0	0	0
NC_002662.fna	1529841	438202	152744	60301	24143	8675	2723	386	54	10	3	1	1	1	0
NC_002663.fna	1345352	359161	120055	42668	16134	5670	1450	217	27	4	1	0	0	0	0
NC_002677.fna	1379288	250080	49245	12044	3060	616	118	15	1	0	0	0	0	0	0
NC_002678.fna	2621146	470882	96139	23639	5367	1142	208	22	4	1	1	0	0	0	0
NC_002679.fna	143276	27698	6158	1580	359	73	13	2	1	0	0	0	0	0	0
NC_002682.fna	83585	16218	3691	902	204	35	6	3	0	0	0	0	0	0	0
NC_002689.fna	952174	223687	68484	21954	7429	2373	627	72	6	3	1	1	1	0	0
NC_002695.fna	2719695	607347	182587	58506	21010	6486	1586	314	24	0	0	0	0	0	0
NC_002696.fna	1316997	206237	28514	6108	1203	217	37	7	0	0	0	0	0	0	0
NC_002737.fna	1139002	299470	98237	37338	14715	5224	1515	227	18	2	0	0	0	0	0
NC_002745.fna	1889603	506767	167695	57120	20353	5974	1339	93	8	1	0	0	0	0	0
NC_002754.fna	1921399	485023	143593	45203	14232	3558	553	62	23	10	6	2	2	1	1
NC_002755.fna	1514446	236545	37448	7029	1300	157	24	1	0	0	0	0	0	0	0
NC_002758.fna	1931693	517909	171455	58470	20851	6140	1390	99	11	1	0	0	0	0	0
NC_002771.fna	707042	222613	89056	41367	19689	8388	3024	608	33	7	6	6	6	6	6
NC_002774.fna	17843	4939	1713	685	293	104	29	6	0	0	0	0	0	0	0
NC_002932.fna	936756	195410	52879	19229	7119	2394	787	216	38	3	0	0	0	0	0
NC_002947.fna	2378528	429660	81450	19588	5839	1633	440	111	20	5	1	0	0	0	0
NC_003028.fna	1303047	333910	108391	39320	14346	4572	1068	130	19	7	4	3	2	1	0
NC_003030.fna	2722132	727392	255789	100285	37742	14084	4607	954	108	14	1	1	1	1	1
NC_003037.fna	536688	100213	21433	4784	963	193	41	8	1	0	0	0	0	0	0
NC_003042.fna	40463	11681	4380	1784	736	288	105	26	2	1	0	0	0	0	0
NC_003047.fna	1361935	246298	50613	11922	2520	548	129	27	5	0	0	0	0	0	0
NC_003062.fna	1154386	232680	58950	17732	4932	1234	243	41	4	0	0	0	0	0	0
NC_003063.fna	844832	167192	42644	12516	3334	822	181	28	3	0	0	0	0	0	0
NC_003064.fna	231634	46140	11375	3085	754	158	35	4	1	0	0	0	0	0	0
NC_003065.fna	92885	18763	4595	1168	309	62	20	2	1	0	0	0	0	0	0
NC_003078.fna	632564	113040	23783	5257	1012	202	35	4	0	0	0	0	0	0	0
NC_003098.fna	1228959	315382	102316	37064	13519	4305	998	126	14	6	2	1	1	0	0
NC_003103.fna	857186	230830	80414	31059	11884	4307	1277	287	36	8	3	2	0	0	0
NC_003106.fna	1811234	474220	151983	52567	18034	5026	764	39	12	8	4	2	2	0	0
NC_003112.fna	1101453	277547	100042	33798	12385	3933	862	141	22	11	6	3	2	2	1
NC_003116.fna	1052684	265360	95705	32318	11738	3747	816	114	12	4	3	2	1	1	0
NC_003131.fna	38783	9094	2627	857	312	102	34	7	1	0	0	0	0	0	0
NC_003132.fna	5261	1216	378	155	67	27	13	4	0	0	0	0	0	0	0
NC_003134.fna	47886	10361	2858	874	298	77	19	4	1	0	0	0	0	0	0
NC_003140.fna	17578	4995	1826	791	326	100	30	4	0	0	0	0	0	0	0
NC_003143.fna	2436873	557912	159898	51573	17743	5682	1560	332	43	3	0	0	0	0	0
NC_003197.fna	2320808	507181	154781	51549	18423	5735	1442	299	31	2	1	1	0	0	0
NC_003198.fna	2303879	503122	153220	51010	18170	5646	1380	275	31	5	2	0	0	0	0
NC_003210.fna	1826166	503673	172480	66739	26120	9090	2580	259	18	2	1	0	0	0	0
NC_003212.fna	1883843	522689	179619	70028	27597	9728	2885	292	33	2	0	0	0	0	0
NC_003240.fna	111543	28789	8980	2895	1005	295	63	12	0	0	0	0	0	0	0
NC_003241.fna	3117	713	194	79	21	8	4	1	0	0	0	0	0	0	0
NC_003267.fna	60133	15155	4622	1463	498	153	31	9	1	0	0	0	0	0	0
NC_003270.fna	23859	6134	1932	667	245	74	26	7	1	0	0	0	0	0	0
NC_003272.fna	3761834	951939	296099	96938	32456	9765	2263	441	43	9	0	0	0	0	0
NC_003273.fna	32356	8194	2462	824	281	99	29	12	1	0	0	0	0	0	0
NC_003276.fna	242762	62186	18920	6223	2130	614	124	36	12	7	0	0	0	0	0
NC_003277.fna	44031	8837	2729	948	346	109	19	6	3	1	0	0	0	0	0
NC_003295.fna	1225042	187700	27078	6282	1949	645	178	53	15	3	2	1	1	0	0
NC_003296.fna	693990	106026	16482	3596	1092	357	119	41	9	3	1	0	0	0	0
NC_003305.fna	845249	167293	42674	12531	3336	822	180	28	3	0	0	0	0	0	0
NC_003306.fna	231593	46134	11373	3084	753	158	35	4	1	0	0	0	0	0	0
NC_003308.fna	92828	18748	4590	1167	309	62	20	2	1	0	0	0	0	0	0
NC_003317.fna	907019	197425	51711	15953	3920	870	165	14	4	0	0	0	0	0	0
NC_003318.fna	502467	107842	28291	8618	2065	414	74	7	0	0	0	0	0	0	0
NC_003364.fna	1080934	233692	69201	23468	7745	1944	294	28	7	2	1	0	0	0	0
NC_003366.fna	2165470	594789	212179	79884	30202	10390	3109	463	39	6	2	0	0	0	0
NC_003383.fna	52812	14132	4880	1817	745	293	99	17	0	0	0	0	0	0	0
NC_003384.fna	114357	26459	7961	2805	914	283	90	25	4	0	0	0	0	0	0
NC_003385.fna	52612	11547	3164	912	296	79	14	3	1	1	0	0	0	0	0
NC_003413.fna	1130262	290778	85029	28388	9431	2285	322	16	5	3	2	1	0	0	0
NC_003450.fna	1528604	324845	79117	24011	6526	1177	136	16	1	0	0	0	0	0	0
NC_003454.fna	1584085	456161	171460	75427	31281	12658	4133	876	93	11	2	1	1	1	1
NC_003485.fna	1164552	305849	100281	38326	15132	5399	1545	240	26	3	0	0	0	0	0
NC_003551.fna	658340	101773	15292	3110	658	112	12	1	0	0	0	0	0	0	0
NC_003552.fna	3296704	831643	278655	108445	43362	15379	4410	836	87	9	2	0	0	0	0
NC_003869.fna	1678914	438619	162381	68172	26517	8771	2071	204	22	5	3	3	2	2	2
NC_003888.fna	2416617	258673	15997	2383	390	58	11	2	0	0	0	0	0	0	0
NC_003901.fna	2396980	610283	207958	81904	33178	11629	3207	509	55	10	2	1	0	0	0
NC_003902.fna	1773180	289385	44715	9992	2917	757	219	65	16	2	1	0	0	0	0
NC_003903.fna	110156	13420	1389	221	28	5	1	0	0	0	0	0	0	0	0
NC_003904.fna	8732	993	94	18	11	2	0	0	0	0	0	0	0	0	0
NC_003919.fna	1823250	302168	46040	10404	2900	731	187	46	13	5	3	1	1	0	0
NC_003923.fna	1894516	508133	168467	57633	20572	6087	1359	92	3	1	0	0	0	0	0
NC_004061.fna	478966	142436	56043	26409	13072	7067	3673	1654	561	127	33	13	9	4	2
NC_004070.fna	1167059	306124	100573	38470	15165	5420	1570	239	23	6	1	1	0	0	0
NC_004088.fna	2408902	551502	157987	50868	17535	5626	1552	334	41	5	0	0	0	0	0
NC_004113.fna	1195303	262743	70077	20930	6725	1613	291	52	4	0	0	0	0	0	0
NC_004116.fna	1390205	369470	121882	45954	17136	5867	1655	223	33	4	1	1	1	1	1
NC_004193.fna	2335108	610144	190751	66221	24611	8417	2477	326	29	3	0	0	0	0	0
NC_004307.fna	899955	164053	25869	5866	1297	366	72	9	6	0	0	0	0	0	0
NC_004310.fna	901840	196257	51339	15845	3882	859	154	12	2	0	0	0	0	0	0
NC_004311.fna	515366	110622	28900	8802	2128	432	83	8	0	0	0	0	0	0	0
NC_004337.fna	2262589	502451	149089	47132	16456	5019	1271	205	28	4	1	1	1	1	1
NC_004342.fna	2815698	822214	312298	132434	53094	20645	7189	2111	330	29	6	5	4	4	4
NC_004343.fna	232795	68055	25875	11025	4391	1723	607	181	13	1	0	0	0	0	0
NC_004344.fna	540886	161867	66298	30414	14708	7459	3624	1602	594	153	39	6	1	0	0
NC_004347.fna	2685634	646413	193237	59166	20428	5936	1270	188	22	0	0	0	0	0	0
NC_004349.fna	91007	22043	6801	2198	776	265	64	12	3	0	0	0	0	0	0
NC_004350.fna	1283034	350132	117324	46414	17613	5860	1446	162	29	6	2	1	0	0	0
NC_004368.fna	1423590	378892	125121	47385	17821	6059	1687	235	29	2	0	0	0	0	0
NC_004369.fna	1160018	163962	25156	5349	1306	217	36	6	0	0	0	0	0	0	0
NC_004431.fna	2590595	578081	172780	54843	19227	5845	1466	272	26	1	0	0	0	0	0
NC_004432.fna	1009225	301098	110281	42470	18608	7413	2313	297	15	6	4	3	3	2	2
NC_004459.fna	1757485	426979	129611	39508	13502	3811	853	148	16	1	0	0	0	0	0
NC_004460.fna	975573	236228	72619	22411	7485	1999	434	85	15	0	0	0	0	0	0
NC_004461.fna	1697131	453449	152068	52880	19103	6358	1748	182	10	1	0	0	0	0	0
NC_004463.fna	3272691	551133	92712	19941	4290	866	181	35	0	0	0	0	0	0	0
NC_004545.fna	459878	132495	49245	21949	10081	4555	2102	892	347	112	21	5	2	2	1
NC_004551.fna	497099	114335	32355	11342	3999	1174	327	95	5	0	0	0	0	0	0
NC_004554.fna	622	132	32	15	3	1	0	0	0	0	0	0	0	0	0
NC_004556.fna	1215140	255366	63533	17809	6167	2073	540	109	12	4	2	2	1	1	0
NC_004557.fna	1994486	532030	196622	78285	30298	11245	3477	595	54	1	1	0	0	0	0
NC_004567.fna	1837195	465682	119050	37451	12090	3575	955	104	13	2	1	1	0	0	0
NC_004572.fna	497665	114449	32397	11366	3994	1169	324	94	4	0	0	0	0	0	0
NC_004578.fna	2661276	516070	122855	34419	11039	3200	854	146	13	1	1	1	0	0	0
NC_004603.fna	1796025	441141	129543	38652	12978	3518	776	124	14	1	0	0	0	0	0
NC_004605.fna	1025868	254190	76928	23559	7759	2109	399	66	9	0	0	0	0	0	0
NC_004606.fna	1164027	305499	100431	38441	15164	5419	1570	239	22	6	3	1	1	0	0
NC_004631.fna	2297659	502222	153175	51085	18213	5676	1400	284	32	5	1	0	0	0	0
