# Supplementary material for: Transcriptional slippage in bacteria: distribution in sequenced genomes and utilization in IS element gene expression
Source: Genome Biol. 2005 Feb 15;6(3):R25. doi: 10.1186/gb-2005-6-3-r25 (PMC1088944; doi:10.1186/gb-2005-6-3-r25)
Supplement: Additional File 2 — Information about genes where 9A or 9T patterns were found. These genes correspond to the pool of genes selected for comparative analysis. The table contains representatives from 98 gene groups selected in step 4 of the scheme in Figure 3. Column A is used for accession numbers. B is for coordinates of the corresponding gene. C indicates whether it is a run of A or T in a sense strand. D shows the functional status of a gene. The functional status is annotated by text and by color. The red color is used for genes with potential positive role of transcriptional slippage, blue is for those where there is no positive functional role, green is for genes where transcriptional slippage might restore a disrupted ORF and grey is used for ORFans, where functional status cannot be assessed. Column E contains nucleotide sequences of mRNAs produced via transcriptional slippage with ORFs longer than those in the original DNA templates. Column F contains the corresponding protein sequences [file gb-2005-6-3-r25-S2.xls]

## Sheet: output
Accession number	1st ORF accession number and coordinates (c denotes minus strand)	A or T in the sense strand	functional status based on comparative analysis	Non standard mRNA	Product of non standard mRNA
NC_000117	gi|15604717:c284827-284009	A	non-functional	GTGATACATTGGGACCAGTCTAGAACTCTCTTATCTTTCCCGCGAGTTGGGCTTCATTTATCGTGGTACGGAATCTTATTTTCTCTAGGAATTTTTTTATCATCTTTTTCGGGCATCAAGCTGGCAACAGCATTGTGTAAAGACAGGGAGGAGAAAAAAGAACTCCGAACAAGTCTGGAAAATTTTGCTTTAGGAGCTCTTTTAGCTATCATCATTGGAGCTAGGCTTGCTTACGTTCTTTTCTATGGAGGGAGTTTTTATTTTGAAAATCCTTCTGAGATTATAAAAATATGGAAAGGAGGGCTTTCTAGTCATGGAGCTGTGATCTCTGTGGTGATTTGGGCAGCTGTATTTTCGCGACTTCATATTCGTAAGTTGCCTATGCTTTCAGTAACCTAC…	VIHWDQSRTLLSFPRVGLHLSWYGILFSLGIFLSSFSGIKLATALCKDREEKKELRTSLENFALGALLAIIIGARLAYVLFYGGSFYFENPSEIIKIWKGGLSSHGAVISVVIWAAVFSRLHIRKLPMLSVTYICDLCGAVFGCAALLIRVGNFMNQEILGTPTSMPWGVIFPNGGGQIPRHPVQLYEGLGYLVLSCILYRLCYRGVIRLGSGYSAAGALIGVAVIRFCAEFFKTHQGAWLGEENILTIGQWLSIPMIFLGVGIIWIASKKKNDAKSLNIYC*
NC_002932	CT0278|gi|21672841:c289491-288955	A	non-functional	GTGGACCGATCATTCAGCGAACTTGTCGCCGAACACCAAGACATGGTCGTCAACACCTGTTACCGCTTCGTTTTCAATCGTGAGGATGCCGAAGATCTGGCGCAGGAGGTGTTCATAGAGGTCTATCGATCACTCGACAAATTCCGTGAGGAGTCGAAACTCTCGACCTGGATTTACCGGATCGCGGTCACCAAGTCGCTGGATCACCTGCGCCGCTTGAAACGCAAGAAACGGTTCAGCTCGCTCAAACGAGTCATCGGAATCGATGATCCGGCAGACTCGATACCCGCAGCCAGCAACGATAACCCTGCCGACGTGCTCGACAGCAAGGAACGACTCAGCGTACTGCAAAATGCGCTCGACGGCTTGCCCGACAACCAGAAAACGGCGTTCCTTCTG…	VDRSFSELVAEHQDMVVNTCYRFVFNREDAEDLAQEVFIEVYRSLDKFREESKLSTWIYRIAVTKSLDHLRRLKRKKRFSSLKRVIGIDDPADSIPAASNDNPADVLDSKERLSVLQNALDGLPDNQKTAFLLSKQDGYSNQEIADILQTTIPAVESLIHRAKKKICNHVLNAITAQVTECSVRHKILNVSTSHLMKT*
NC_002932	CT1186|gi|21672841:c1115220-1115092	T	did not produce significant alignment	TTGAAAGAAAACGGCAACAAGGGCAGGAAAAAGATTGCTCATTCAAAGTTCATCATTCATAATGAAAAAAAGCCAGTGGTTCAAACTGGCTTTTTTTTTTTCACGATATGCACCCGGCAGTTAGCCGTTGAGGGTGGCGATGATCTCATCTTTGATCTGTTCGACGGTGCCGATTCCTGCGATTCTGGAGTATTTCGGAGCGTCAGCGGAGCCGTTCATCGAGAGGTTGCGATAGTAGCCGACCAGCGGTTCGGTCAGCTCGTGGTAGGCTTTCAGTCGCTTGCGAACGGTCTCTTCGCAGTCGTCGTTGCGCTGCACCAGCGGTTCACCAGTGAGGTCGTCCTTGTCCGGTACAGCTGGTGGGTTGAATGTGACGTGGTAGGTGCGGCCAGAGGCGAG…	LKENGNKGRKKIAHSKFIIHNEKKPVVQTGFFFFTICTRQLAVEGGDDLIFDLFDGADSCDSGVFRSVSGAVHREVAIVADQRFGQLVVGFQSLANGLFAVVVALHQRFTSEVVLVRYSWWVECDVVGAARGEMDAASAHAFDDLFVRDVHFNDMVDSNTPSSQGFGLGQGAREAVKKAAIGAVWLRYALFDKADDEVVRDESTLIHDLFGCESKRSGCLDSGTQHVAGRYLGYAKSFRNILCLCSFAGARRAQQDYSHETIVFL*
NC_000909	gi|15668172:c843482-842385	A	pseudo pseudo gene	GTGATGATTATGCAGTATATTTACCCATTTACAGCAATAGTTGGACAGGAAAAGATGAAAAAAGCATTGATCTTAAATGCAATAAATCCAAAGATTGGTGGTGTCTTAATTAGAGGAGAGAAAGGGACAGCGAAATCTACAGCAGTTAGGGCTTTGGCTGATTTACTCCCAGAGATTGAAATTGTTGAAGGATGTCCATTCAACTGCGACCCAAATGGAAACCTATGTGATATTTGCAAAGAAAAGAAAAAGAGAGGAGAGTTAAAAACTACAAAAAAGAAGATGAAAGTAGTTAATCTCCCAATTGGAGCTACTGAAGATAGGGTTATCGGAACATTGGATATAGAGAAGGCAATAAAAGAAGGAATTAAAGCATTAGAGCCAGGAATTTTAGCAGAG…	VMIMQYIYPFTAIVGQEKMKKALILNAINPKIGGVLIRGEKGTAKSTAVRALADLLPEIEIVEGCPFNCDPNGNLCDICKEKKKRGELKTTKKKMKVVNLPIGATEDRVIGTLDIEKAIKEGIKALEPGILAEANRNILYIDEVNLLDDHIIDVLLDAAAMGWNIIEREGVKIKHPSRFILVGTMNPEEGELRPQILDRFGLMVDVEGLNDVKDRVEVIKRVEEFNENPEAFYKKFEEEQNKLRERIIKARELLNKVEISDDLLEFISKVCIELGIQTNRADITVVRTAKALAAYNGRTYVTIDDVKEAMELALPHRMRRKPFEPPQLNKEKLEQMINEFKQQNNKDNEEKEEHKDDDVKKKHDEIKNEFEEETSNDERDNNDNSNNQNNQNEDTTGDF…
NC_000913	gi|16127994:c34265-34086	A	pseudo pseudo gene	ATGACTCGTTTTGAAGCAATTAAACAAGGCCATATTAAAATTGTGGATATATCGATAGTATGCAACTTCACCGTCGATAAGTGTGAGCTAAATCCTGCTTATGTCATCAAAAATATCGATTCCCCAAAAGATTTACTTAATGGGCAAAAAAAAAAACGGTCCTCATCAGAGAACCGTATTAGTTATTCGATCAAATTAGCGGATGAAAAATATCTGCCATGA	MTRFEAIKQGHIKIVDISIVCNFTVDKCELNPAYVIKNIDSPKDLLNGQKKKRSSSENRISYSIKLADEKYLP*
NC_000913	gi|16127994:3151578-3152237	A	non-functional	ATGGCTGTTATTCAAGATATCATCGCTGCGCTCTGGCAACACGACTTTGCCGCGCTGGCGGATCCTCATATTGTTAGCGTTGTTTACTTTGTCATGTTTGCCACGCTGTTTTTAGAAAACGGCCTGCTGCCCGCCTCATTTTTGCCAGGCGACAGCTTGTTGATACTGGCAGGCGCATTGATTGCCCAGGGGGTTATGGATTTTCTGCCTACGATTGCGATTCTGACCGCCGCAGCAAGTCTGGGCTGCTGGCTAAGTTATATTCAGGGGCGCTGGTTAGGGAATACCAAAACGGTGAAAGGCTGGCTGGCACAGCTTCCTGCTAAATATCACCAGCGCGCCACCTGCATGTTTGACCGCCACGGTCTGCTGGCGCTGCTGGCTGGACGTTTTCTTGCA…	MAVIQDIIAALWQHDFAALADPHIVSVVYFVMFATLFLENGLLPASFLPGDSLLILAGALIAQGVMDFLPTIAILTAAASLGCWLSYIQGRWLGNTKTVKGWLAQLPAKYHQRATCMFDRHGLLALLAGRFLAFVRTLLPTMAGISGLPNRRFQFFNWLSGLLWVSVVTSFGYALSMIPFVKRHEDQVMTFLMILPIALLTAGLLGTLFVVIKKKNTVTPDDFPVPGCCTGNVFNSPASPAFLPHLPPASHRSNV*
NC_000915	gi|15644634:425155-425253	T	did not produce significant alignments	ATGGATTCTTTAGAGTGGGGATTACTCATTTTCTTGATTCTTGTTTTTCTAGTAGGCATAGGATACTACATCTTTATGGTTTTTTTTTTTCTAAAGATTGATCATCAAAATAGCCCAATCACAAGTGGTAGGATTGGAAATCTCTAA	MDSLEWGLLIFLILVFLVGIGYYIFMVFFFLKIDHQNSPITSGRIGNL*
NC_000918	gi|15282445:1303882-1305303	A	non-functional	ATGAACTACGTTCCCTTCGCGAGAAAGTACAGACCGAAATTCTTCAGGGAAGTAATAGGACAGGAAGCTCCCGTAAGGATACTCAAAAACGCTATAAAAAACGACAGAGTGGCTCACGCCTACCTCTTTGCCGGACCGAGGGGGGTTGGGAAGACGACTATTGCAAGAATTCTCGCAAAAGCTTTGAACTGTAAAAATCCCTCCAAAGGTGAGCCCTGCGGTGAGTGCGAAAACTGCAGGGAGATAGACAGGGGTGTGTTCCCTGACTTAATTGAAATGGATGCCGCCTCAAACAGGGGTATAGACGACGTAAGGGCATTAAAAGAAGCGGTCAATTACAAACCTATAAAAGGAAAGTACAAGGTTTACATAATAGACGAAGCTCACATGCTCACGAAA…	MNYVPFARKYRPKFFREVIGQEAPVRILKNAIKNDRVAHAYLFAGPRGVGKTTIARILAKALNCKNPSKGEPCGECENCREIDRGVFPDLIEMDAASNRGIDDVRALKEAVNYKPIKGKYKVYIIDEAHMLTKEAFNALLKTLEEPPPRTVFVLCTTEYDKILPTILSRCQRIIFSKVRKEKVIEYLKKICEKEGIECEEGALEVLAHASEGCMRDAASLLDQASVYGEGRVTKEVVENFLGILSQESVRSFLKLLLNSEVDEAIKFLRELSEKGYNLTKFWEMLEEEVRNAILVKSLKNPESVVQNWQDYEDFKDYPLEALLYVENLINRGKVEARTREPLRAFELAVIKSLIVKDIIPVSQLGSVVKETKKEEKKVEVKEEPKVKEEKPKEQEEDRF…
NC_000919	gi|15638995:25107-25373	T	did not produce significant alignments	ATGGACGATGCAAGATATGCAGAATGGAGTGCATCTTTGGTGCAGTTGCCCGATACGCATTTTTTTGATCTTATGCGCCTCTATTTGGGTGTGCTTAAGACTCCATTTCATAAACAGAGGCTTGTTCAACAACTTAGTGCCTTCCTGCAAAGAAAGTCTATTCAGAACGCTGTGGTGCAGATGCTTGATGAACTCGACTTGTTATTTATTTCTGTTGTTATGTGCGTTCCCCGTGCAACGCTCGAGCTGCTGACAATTTTTTTTTTAGAACGTGTTGCCCAGGCGGAGATAAGAACACGTCTACTGAATTTAGAAGAACGTCTTATTCTTTACCGCATTCCTCAGATGCCTGGTGAGGTTACACAGGCAGAAGTCGCGAGCGTTGCGCAGAATGGTAGG…	MDDARYAEWSASLVQLPDTHFFDLMRLYLGVLKTPFHKQRLVQQLSAFLQRKSIQNAVVQMLDELDLLFISVVMCVPRATLELLTIFFLERVAQAEIRTRLLNLEERLILYRIPQMPGEVTQAEVASVAQNGRVRQTPCYGINPLLQKALSTVAGLNLFLIPQKRMRPSAQLLTTDLMLCALYSFFTHGENLLKVDGTFRKKAFVMFQALFPVDPDVVSVALPAYLQRAGEERGTSRLLQEGRRVLEHLGLIVCESAQVHVQDKRWASFFSLTALERAVYLTVASTAILRKEVLVQRAQALRTLLCVLHPDAQYAPEDLTRVYRILVEEAAPSVAADFFSSLSLSKDTMLQKRKGALHDSSVFSMQSAITAIRTAQLFGLLCVKDGLCALNEALFKGQY…
NC_000919	gi|15638995:111788-113611	A	non-functional	GTGGGTAATACTTCAGATTGGGTAGAGATGGATGGATTGCGCTATGTGTATGCCGCGCAGGGTGCGGCCCCCATGCCTGCTCCTACGGATAATCCTGCTTGTGATGCGCACATGTCGCATGACGTCATAGCGCGTACTGCCCAAGCAGTTTTTGGTATTCGTGCGCTGTTTCCTTGGCAGCGCTTGGTAATTGCTAACATACTGGATGCGGCGCATGCGTGTACACATACAACTCCGTTCGCTGCGGCAGGTTCTTCTCAAACCGATGCTACGAGGGTGACTCATGTGGATGACGCGCAGCCTGAGGATAATTTCGTCGGTGCCATGCAAGACACACGTTTTGATCAGGATGGCGTGTCACGCGCACATCAAGTGGTGCTATTGCCGACAGGTGCAGGA…	VGNTSDWVEMDGLRYVYAAQGAAPMPAPTDNPACDAHMSHDVIARTAQAVFGIRALFPWQRLVIANILDAAHACTHTTPFAAAGSSQTDATRVTHVDDAQPEDNFVGAMQDTRFDQDGVSRAHQVVLLPTGAGKSLCFQVPALFLEGPTLVVYPLLSLMRDQCRRMQAVGFSVILLRGGLNAQERAYMYAQLDRCAEAYGRMRGVTPPAHQTAEFSLADSISFDASLFSDDVSTFSKVVHVDERLAQKRTESRRGVCIIASPEILTQPALRARVRACRVAHLVIDEAHCVSEWGDSFRPDYVRLGELVQDLAPQVVTAFTATASQTVLARIMEVLFGGRAHVLQGTVDRPNIRYTVRTVLCKQTALTQLVARCVRPAVIFCARRVQVERVAHHLRTCLS…
NC_000919	gi|15638995:824165-825043	A	non-functional	TTGAACTCAAACTCAAATAAAAAGCGAGATCCCGCGCGTTTCCCGGCCGGTGTTGCGCAAGGCTGCAGTACCACACGCGCAGGGGATCTGAAACACAGAAGAAAGCATCCCTTTGAGAAGTTTTTTGCGCAAAACAGCGCTCTTTTTGCCCAGCGGTTTCCAGATCTTGCACGTGCGCTGACACTTCCAAACGAGCAGCTCCTGCAACGCATCCCTCCTGATTACCTCCTTGCAGCGGCCCATGACGGAGACGCAACGCTTGCAGTACGGGGCACCTATCTCCACTCAAAATATCGGCCGCGGCAAGAGGCTGCACGTCTTATCAGCCAGGATTTTTTTACGCACGCGATTGCAAAAGGCGGCTATGTAGGTGCAGGTTTAGGTCTTGGCTATGTAGCA…	LNSNSNKKRDPARFPAGVAQGCSTTRAGDLKHRRKHPFEKFFAQNSALFAQRFPDLARALTLPNEQLLQRIPPDYLLAAAHDGDATLAVRGTYLHSKYRPRQEAARLISQDFFTHAIAKGGYVGAGLGLGYVAELYAQQHPTHTVVLIEPDIFVFLLFLASRPLTPLLRHERLKILPAQTVPDVLQFLRATGDVSLPLFHFLPAQELNTAWFHDFTQAHRHATAQAETNKQTLQRFGPLWIRNTIKNAAQLCVRTPVNALRNCAAGSTALIIAGGPGVDASISFLPYLKKKTLIIAVDTALRACAARASPRTLCFCLIHNTGTICT*
NC_000921	gi|15611071:281462-282019	A	non-functional	ATGCAAGAAATAGGGATTTTAGAAAATTTACAAAAAAGCTTAGCCTTAAAAGAGGGCATGCTTTCTTATGAAATGTTGGGTAAAAGCTTGTCGTATAACCCTTACTTGCCTAGAATCATTCCTCAAACTAAAGATTGCGTTTTTGCAACCCCTGATGAGGTTTTAGAAACGCTTTTGAAAGAAAACACCCGCACCGATTGCGTCATTGTCAATTTCAAAGGATTATACGAAATAGGCGCGCCAAGCGTGTTTGATCTAGAAATCTTAGGGTTGTTGCGCCGGCATGCGAGTTCTTTGATTGTCCATCAGGATCCTTTCATCAGCCACTACCAGCTTTTAGAATCGCTTGTTCAAGGCTCTGATGGGGTCATTTTAGATGAAGAGCTTTTAAAAGAGGAT…	MQEIGILENLQKSLALKEGMLSYEMLGKSLSYNPYLPRIIPQTKDCVFATPDEVLETLLKENTRTDCVIVNFKGLYEIGAPSVFDLEILGLLRRHASSLIVHQDPFISHYQLLESLVQGSDGVILDEELLKEDLKGMVEFAWRLGLSVFVETHKPDYTHLKDLGVLGVLENSPHSYNQKKNSLFRLNFKLT*
NC_000921	gi|15611071:c818791-818354	A	non-functional	GTGTTAAAAATCGTTCAAGGGGCATTGGATACTGATAAGCTTTTAAAAGACTACCAAGAAGAAGCTTGCACGAAAAACTTTGGAGCGTTTTGTGTGTTTGTGGGGATTGTGAGGGAAGAGGGTAACGTTCAAGGCTTGAGTTTTGATATTTATGAGGCGCTATTAAAGACATGGTTTGAAAAATGGCGCCATCAACCCAAAGACTTGGGCGTGGTGTTAAAAATGGCGCACAGCGTGGGCGATGTATTGATACGGCACAGCTCATTTTTATGCGTATTAATGGGAGCTAATACAAAAAATGCCTTAAAACTATACGAATATTTTTTTAAAAATTTCAAACGTAACGCCCCTATCTGGAAATGCTATTTGAGCGATAATGAACGCATCTATGCCAAAAAA…	VLKIVQGALDTDKLLKDYQEEACTKNFGAFCVFVGIVREEGNVQGLSFDIYEALLKTWFEKWRHQPKDLGVVLKMAHSVGDVLIRHSSFLCVLMGANTKNALKLYEYFFKNFKRNAPIWKCYLSDNERIYAKKKRPPFKRERAFSLKRS*
NC_000959	(gi|10957530:3325-3348, 3350-3520)	A	functional, IS element (homologues have 8 As)	TTGGACGACCTCCCGCGTGCGGGAGGTCATTGGCCTGCAATTTGAGGTGTGGTACCACGCCGATCACGTCAGGAAGTTGCTTCACCAGCTTGGCTTCAGTCCTCAGAAGCCAGAATCGCGTGCCTTGGAACGCGATGAGCAGGCGGTTCAGACCTGGGTCGAGCAGACGCTCCCCAGCTTAGAAAAAAAAAGGTTGAGCAGGGTATGACTCTCGTCTTCCTCGATGAAAGTGGCTTCAGCCTGAAACCGACGGTGACCCGGACTTGGGCCGCCCGAGGACAAACGCCGATCATCACGGCCAAAGCCAGTTGGGACAAGCTCTCGACTATTGGTGCGATAACGACTACGGGCCAGTTCTTACAACAGACCTACCCAGGCGCCATTCGAGGCCAGCAGGTC…	LDDLPRAGGHWPAI*GVVPRRSRQEVASPAWLQSSEARIACLGTR*AGGSDLGRADAPQLRKKKVEQGMTLVFLDESGFSLKPTVTRTWAARGQTPIITAKASWDKLSTIGAITTTGQFLQQTYPGAIRGQQVVAFCRHLLRHVQGKLVVLMDNARIHKTKALRAFVEQQPRLTVEYLPPYAPELNPIERVWAYIKGSVLGNFCPKTVGELKARLNSAWQRVRYIRLPQRLTHRYCSSPT*
NC_000963	gi|15603881:c92050-90485	A	did not produce significant alignments	ATGAAAAAAGAAATTTTAAGTAAACAAGGTAATATATTAGAACAATTAAAATTTATAAATGCAAATACTGAAATTTTAACTGAGCATAGTAAAGCAATATTAAAAGATAAACTAAAAGAATTATCTAAGCAATTAGATGAAATTTCAAGCAATAAATTAGTAGGTTTTATACTTGATGAAAATAAGATCAACACAAACTTTAAAAATGTTCCTTTTTCAGAAAAAAAAGTAAGAGAACAAGTAAATAACTTAAATAATAAAATCTTAGAGAAAATCTTTCTTAAAGATGACGGTACTATAACTGAACAAGATTTAACTAAAATATTACAAAAACATAAAGAAACAGTTTTAATAAAAAATTTAACTAAAGCTATAGTATATATTGATGGCAATAAAAAT…	MKKEILSKQGNILEQLKFINANTEILTEHSKAILKDKLKELSKQLDEISSNKLVGFILDENKINTNFKNVPFSEKKVREQVNNLNNKILEKIFLKDDGTITEQDLTKILQKHKETVLIKNLTKAIVYIDGNKNNETVNKTLEKCLEETTPEQQGMILDVLTNNTRIRKALITKIEREQRQEHNQKLNKNIAGDTFVDALKKALVHRTSNPETIQKSLERRKKETPKNLNVWDRISQNIPNLNNQNDNQNGQDENNKEWEESNQNADYLNNTNIYRITKAKQDLEKAVKETINKFSAMSTLIKDNTIKNTMAYQKYLKGAEDQLALAKEKGKELIENSVQTFKIIPKKYQDDMNENWQNYLSPEEIIELTALNEHTNTLTSNKNKSGYFTSTAEALQCKT…
NC_000963	gi|15603881:298317-298640	A	non-functional	ATGGCACATTATAAAGAGTTTGAATTTGATTGCGATTTTGGTGGACAAAGGGCAAAATTTAAGTTTTATATAGGTACGCCTCAAGAAGGGCATCATCCGTTGCAATTTCAAGCAAAATGGTTATCTGATGAAAGAGGTGGTACTATTCCTGATGAAGTGATGAAAGCAATATCGCAGCTAAATGATCTTGCAAAAAAAAAAACTCTGTCCCACTTCCAGATTTATGCGTGTATGCTCTTGGTTCTGCTCAAGAAACACAAGTTAGCAATCATGAAGAAGATGCAGACGTTCTCGAGACCCAAGATGATAACGCAGAGCAGGTATAGTTAA	MAHYKEFEFDCDFGGQRAKFKFYIGTPQEGHHPLQFQAKWLSDERGGTIPDEVMKAISQLNDLAKKKTLSHFQIYACMLLVLLKKHKLAIMKKMQTFSRPKMITQSRYS*
NC_000963	gi|15603881:c382161-381676	T	non-functional	ATGCTAATAATGATTTTGACCTTATTATTACCTCTAACTCCTGCTGGTATATTAATCCAATGTCTTTCAATCTGTCTTTTGATTAAAGATGTTTCACTATCGGAAAGAGGTAGCATATCAGTATACACTCCTTTAGCTTCTTTTAGATTATCAACTTTTTTTAATCTGTTATACTTATTGGATTTTACATTATCCCCTTCTGAAGATTGCTCTAAATTCTTCAGTAAAGAGTCGAGCTCATCTGTTTTATGTTTTTTGTGTTTTACCTCTTTATTAATCTCTAACAATTTTTTGTTGTCTTTATTTACTTCAGGCTTTCTTACTTGCTGCACCTGCTTTTTTCCCCACTCTTCTTTAAGCTTTGCTTTCGCAACTTCTTCTTTTCGCTCAAGGAACGTT…	MLIMILTLLLPLTPAGILIQCLSICLLIKDVSLSERGSISVYTPLASFRLSTFFNLLYLLDFTLSPSEDCSKFFSKESSSSVLCFLCFTSLLISNNFLLSLFTSGFLTCCTCFFPHSSLSFAFATSSFRSRNVSFASLVLDSFIVFFFFYCFNLTRFSIFFLRHSL*
NC_000963	gi|15603881:440585-440836	A	pseudo pseudo gene	ATGAAGTTAAAAGAAAAGATGTTCTCTTGTATTTGTAAACCTAGTACAATTGATCAATCTAGTACAACTGAAAAATATCTTAGATTTGAGAAAAAGCGTGTAGGTAGATTCAATATTTGTACCGTGTTAAGTAACAAAAACTTAGAAAAAGCAGGTAATTTTACCGTAATACAAAATGTCGATAATGAAGATAAAATCTTTATTATTAGAATAATTAATAATATTTTGCAAAAAAAAAAAATTACATTAGATGATTTAAATAATTTAAAAGAATTAAAAAAAGGAAATAAAAAAATTTTTGTTGAAGATTTACAATTGTTAGTATGTAGTGATTCACTACATGAACTTAATCAAAAAATAATGCAACATGCTCCAGATTTAGTTCACTCTAAAGACTTA…	MKLKEKMFSCICKPSTIDQSSTTEKYLRFEKKRVGRFNICTVLSNKNLEKAGNFTVIQNVDNEDKIFIIRIINNILQKKKITLDDLNNLKELKKGNKKIFVEDLQLLVCSDSLHELNQKIMQHAPDLVHSKDLTFVLRLDNEDILRKLFYLEAKRNNFSVEINEEWTLKINFPSKILELYKLLINNFYLKNFAKEELQKELYKELFPNCQIPFEQLIEEVSFFENFIECLKEFYIKKSLAQSIMFLLVSKYIEEHDVAKSLFKSESFKKVSELEKFKPYYDINKCDEVDNYVFNCILNDVKGPYIKNLSSSILDLVNHCQPDCEIVSIEILGNSAVLV*
NC_000963	gi|15603881:c830015-828792	A	non-functional	ATGAAAAATTTTAATTTATCTAAAGAATTAATTATTGCTCTTGAGACAATGAATATAACTGAGCCAACTGAAATACAGAAGCAATCTATTCCAGTTGCAATGTCTGGGGCAGATATACTTGCTTCTAGCCAAACAGGGTCAGGAAAAACCCTTGCTTATTTATTACCTTTAATTGATGCATTTATTAAAAACAAAACTACTGCTTTAATTCTCGTGCCGACTAGAGAATTAGCAACGCAAATACACAGTACTTTAAATAAAGTAACTACAGCCTATAAAATGAATAGTGCAGTTTTAATAGGTGGTGAACCTATGTTTAAACAATTTATGCAATTAAAAAAAAATCCGAAAGTTATTATCGGTACACCAGGGCGTATTATCGAGCACTTAAATAGAAGA…	MKNFNLSKELIIALETMNITEPTEIQKQSIPVAMSGADILASSQTGSGKTLAYLLPLIDAFIKNKTTALILVPTRELATQIHSTLNKVTTAYKMNSAVLIGGEPMFKQFMQLKKNPKVIIGTPGRIIEHLNRRSLKIEHIGIIVLDEMDRMLDMGMKEQLEEINKFLPEKRQVLMFSATMPKHIIAVSQKYLNNPVRIMVGATNKAAAEIKQELMHVSNKEKFSELTKQLGNRVGSVIIFVKTKRSADQLAKMLKYENHKAEAIHGDLSQSQRERVILSFRKLNHRIMVATDVAARGLDIPHTQHVINYDLPMCPEDYLHRIGRTGRAGAIGHALSFISPDDVVRWRAIDRLVNKGESTPRSAFRSDKKKNVKDHLVKELAFVTVRSLILLIVVVEELL…
NC_000964	gi|16077068:1867385-1867615	A	did not produce significant alignments	ATGAAGCATAAAGTGATCGTGAATCATTGGGAAGAAATTTGCGAAGATGATTCTTGCTATGAATACGGAACAAGTATCATTGTGAACGGAAAAGAATTAATCAGAGAAGCGTCAATTATCACTGCTTTGAAGGCGGTTTTAGAAGAGATCGGCGCGGATGTTGAAATAGAAGAAACAGTAGAGAGCGAAAAATGCTGTGATAGCTTAAGAAAAAAAAAATCTAGACTACTAAGCAGTTTTTTTTCATGTTATGATATACATCGGCTAAAAACGACACCCCGAGTAGGACGAGAGATGATTCTCGTTCTGCTCTCTTTTTTGGGCCCTAATGAGTCTGCCCGTTTGCCTGATTTGATCAAAATATGA	MKHKVIVNHWEEICEDDSCYEYGTSIIVNGKELIREASIITALKAVLEEIGADVEIEETVESEKCCDSLRKKKSRLLSSFFSCYDIHRLKTTPRVGREMILVLLSFLGPNESARLPDLIKI*
NC_000964	gi|16077068:c2068284-2064679	A	non-functional	TTGGGGGAAATCAAAAAAAAATTTGTGCAGTGGTTAGAGAAACTTCTGATTAGACTAAAAGAACCTAATGTTAAGGAAGAAAGCCTTTTTGAAGATCTTTCTCCTAGCAATGATGTCGACACTGATGGAAAATATTCTAAAGCACTAAGTTGGGGGTTAGAAAATAAAAAAGTGAAAAATATCGCCCTAACTGGTCCCTACGGGTCTGGAAAAAGTAGCATATTAAATACCTTTCAAAAACAATACAGCAGGGAATATAGTTTCTTAAATATATCCTTAGCTACATTCAACACAGATACGGATGATATGGAGAATAAGTTAGAGAAAAGCATCTTGCAACAAATGATATACCGGGTACACGATAGAACCATTCCCTTTTCTAGGTTTAAAAGAATTAAG…	LGEIKKKFVQWLEKLLIRLKEPNVKEESLFEDLSPSNDVDTDGKYSKALSWGLENKKVKNIALTGPYGSGKSSILNTFQKQYSREYSFLNISLATFNTDTDDMENKLEKSILQQMIYRVHDRTIPFSRFKRIKHIRTKSIIINLIFFFAFIIVGIYLFKPDALKGIYAETLVSRSLGTEDQQQIRLTILLALFFIVYPLLAYKRIYHFVRANLKLNKVTIANTTLEKNTGEENSSIFDKYLDEILYFFEASKYNVVIFEDLDRFNNIGIFERLRELNELINNSEQIDRRVVFIYAIKDDIFGDADTEKLTRDRTKFFDFIIPVIPIINASNSGDILKKKIKHSPYSDLINTHFLEDVTIYIDDMRVLKNIFNEFVIYQQKLSAIDLDPNKMLAMIIYKN…
NC_000964	gi|16077068:c4037282-4035573	A	did not produce significant alignments	TTGAAAACATTAGATGTCCACGCTCTTCACGAGGGCATTCAGCATACGATTGAGAAACTGGACAAGCAAAAACAACAGCTGGAGAAGCTGGAAAAAAGCGTTGAGCATCTGGCAGGCATGAAGGATGCGCTGAAAGGAAAAGGCGGAGATGCCATCCGGACCTTTTACGAGGAGTGCCACAAGCCTTTTCTCCTTTTCTTTGGCATATTTATCGACGAATACAAAAAAGTGCTGAAACAAACACAGCATGCGATTTCCTCTGTAGAATCTAACTCCCACGGCATGATCGCAGAGGCTTTTCTCTCACACGATGCGAGACATGGGGTCAAGCATGCACGAGAAGTGACAGAGCAGCTCACTGACGCAGTCAATCGCCAGACATCAGCCATAGATCACATC…	LKTLDVHALHEGIQHTIEKLDKQKQQLEKLEKSVEHLAGMKDALKGKGGDAIRTFYEECHKPFLLFFGIFIDEYKKVLKQTQHAISSVESNSHGMIAEAFLSHDARHGVKHAREVTEQLTDAVNRQTSAIDHIVSLPTVNDSFFRMETEQAERLISDTLNKLFQFDGQQTQALEAGKSDFQTMKKYIDQLETMYTGPKIEITGYKSGSILKSQEEENINQIFGAINPQMKQADDSPMEMMLKKLAENEKSKVDSVVKTGDSKKVSKNIIVINGKVYNTSEHREHIKPDFSNAEVKQVVYNDTLYNVYISGNDMKLEPVVSLSDIKVDENGYVKILETAVELTGVYDLFKAATGRDPVSGEKVTGKDRVVASINSVPFAKIAKLEKLIDINKLINNGEKA…
NC_001988	gi|15004705:c22091-21876	A	did not produce significant alignments	ATGTTTGTACACCTAATGAATACTTTTAAAACTCTTGTAAAAGGACGCGGCTTTTACCCCATACTAATGGTTATAACAACTTGGACTTATTCTTTGATTCTATTTCTAGTTTTTATTTGGGAGCTTGTTTTATATATTTTTAAAGTTAAATATGATAATCCAGAATTTAAAGAAATCGTAAAAAAAAAAATTCAGATAAAAATAAAAAACAAAATTAAGATTTAA	MFVHLMNTFKTLVKGRGFYPILMVITTWTYSLILFLVFIWELVLYIFKVKYDNPEFKEIVKKKIQIKIKNKIKI*
NC_001988	gi|15004705:c24769-24308	A	non-functional	ATGAATAAAGAAAAAGAACAGCAACTGAATGAGGCATTAGTGCTTTTTTCTTTTGCATATAAAACATTTACAGAAGAACCAGATTTGATTATTAAAAAGTATGGAATACAGCGTATACATCACCGTATTTTATTTTTTGTAGCTAGATTTCCAGGACTTAGTGTAAATGAACTGTTAAAGTTGTTAGAAATAAGTAAGCAAGCGCTGCATAAACCGATGCACATACTAATTAATAAAGGCTTGATTTTTAGTAAAGAATCTGATTATGATCGCAGGATCAAAGAAATTTTTTTAACAAATGAAGGTGAAAGGTTAGAAAAAGAAATCAGCAACATACAGCGCGAACACTTATTATCCATTTTTTCACAATTCCATAATGGCGATGAAAAATCATGGCTT…	MNKEKEQQLNEALVLFSFAYKTFTEEPDLIIKKYGIQRIHHRILFFVARFPGLSVNELLKLLEISKQALHKPMHILINKGLIFSKESDYDRRIKEIFLTNEGERLEKEISNIQREHLLSIFSQFHNGDEKSWLEIMRQLSLKRLGYAAWNKKKNSPLTAPTFLNYLC*
NC_002163	gi|15791399:c325230-324913	A	did not produce significant alignments	ATGCAAAGTCATATAAAAATAAAATTTCACTTTAAGTGTATCATTGGTATATTAGATTTCGAAAGAAGGAAAAAACAAAAAATTATTATCAAGCTTAAAGCTAAAGCAAATGAATTTTTAAATTATGCAGAAGTAATTACCAAAATTAAAACATGGTATAAAAAAGAAGAATTTTACACCCTTGAAGAGTCTTTAGACTTTGTAAGCTTAAATTTAAAAAAAGATTTTCCTAATTTAACCAATCTTAACATAAAAATTTTCAAACCCCATATAATAAAAAATGCTACAGTTGGGGTTAAATTGAAAAAAAAAAATATTAATTTTTTTTTAAAGATATCTAAACATTTACTTAAGCTATGA	MQSHIKIKFHFKCIIGILDFERRKKQKIIIKLKAKANEFLNYAEVITKIKTWYKKEEFYTLEESLDFVSLNLKKDFPNLTNLNIKIFKPHIIKNATVGVKLKKKNINFFLKISKHLLKL*
NC_002163	gi|15791399:1067817-1068704	T	did not produce significant alignments	ATGAAAAATAGTGATAGAATATATCTTAGTCTTTATTATATTTTGAAATTTTTTGTTACTTTTATGCCTGAGTGTATCTTGCATTTTTTAGCTTTGATTGTAGCAAGAATCGCTTTTTATCTTAACAAAAAACACCGCAAAATCATCAATACAAATTTGCAAATCTGTTTTCCTCAATACACTCAAAAAGAACGCGATAAATTGTCTTTAAAAATTTATGAAAATTTTGCTCAATTTGGGATTGATTGTTTGCAAAATCAAAACACCACCAAAGAAAAAATTCTCAATAAAGTAAATTTCATCAATGAAAATTTTCTTATAGATGCTCTAGCTTTAAATCGTCCTATTATCTTCACAACTGCACACTATGGAAACTGGGAAATTTTAAGCCTTGCTTAT…	MKNSDRIYLSLYYILKFFVTFMPECILHFLALIVARIAFYLNKKHRKIINTNLQICFPQYTQKERDKLSLKIYENFAQFGIDCLQNQNTTKEKILNKVNFINENFLIDALALNRPIIFTTAHYGNWEILSLAYAAKYGAISIVGKKLKSEIMYEILSQSRTQFDIELIDKKGGIRQMLSALKKGRTLGILTDQDCVENESVRLKFFNKEVNYQMGASLIAQRSNALIIPVYAYKEDGKFCIEFFKVKDSQNASLEELTLYQAQSCEEMIKKRPWEYFFFFIDALQVIIRKFTRMQNESKANKCYYHRKKCKTNLA*
NC_002163	gi|15791399:c1080041-1079724	A	did not produce significant alignments	ATGAAGCAAGAAATTAGTAGTTTTTGGTATACACCTAGAGGTTATAAAGGTATTGGTTTAATGGAGCTTTTATCTATAAAATCTTTTATAGATAATGGTTATAAATTTATACTTTATACTTATAATTTAGATGATAAAATTTTTAAAAAATTAGATGAATTATTTGATGATTTTGAATTAAAAGATGCAAATGAAATTGTTTCTTTTAAAAATTATTTTAGAGACGATAGGGGATCTGGAGTAGCAGCGTTTAGTGATTATTTTAGATACAATTTACTTTATCTTAAAAAAAAAAAGGGGGGGGTATGGGTAGATCTTGATATGATATGTTTAAATTATATTGATTTAAATGAAGAATATATCTTTACACAAGAAGTGGATGAAGATAATAAAAAATCA…	MKQEISSFWYTPRGYKGIGLMELLSIKSFIDNGYKFILYTYNLDDKIFKKLDELFDDFELKDANEIVSFKNYFRDDRGSGVAAFSDYFRYNLLYLKKKKGGVWVDLDMICLNYIDLNEEYIFTQEVDEDNKKSRITTSFLKFSRYSDFGKNLIQEAEKIINKRKKISWGVIGPWFLADHVKKCGLENFVWDYKRTCQIPWCNVKIFLDNTSIDISQPFLHLFSEMWRLNNMEKNTFHQMGVYGQLLKKHEIEKLYNQINTCLKTSMLDNIASFLTKFFIKKL*
NC_002179	gi|16751970:47902-48408	A	non-functional	GTGGCAAAATATCCACTAGAGCCTGTTTTAGCGATTAAAAAGGATCGTGTAGATAGAGCAGAAAAAGTTGTTAAAGAAAAACGACGTCTTTTAGAAATAGAACAAGAGAAATTACGAGAGAAAGAAGCTGAACGCGATAAAGTTAAAAATCACTATATGCAAAAAATCCAACAACTCCGCGATTTGTTGGACGAAGGTACAACAAGCGACGCCGTCTTACAGATAAAATCGTACATTAAAGTGGTTGCAGTACAGCTTTCGGAAGAAGAAGAGAAAGTCAACAAACAAAAAGAAGTTGTGCTTGCTGCTTCTAAAGAACTCGAAAAAGCAGAAGTAAATTTAGCGAAGCGTAGAAAAGAAGAAGAGAAAACACGACTCCATAAAGAAGAATGGATGAAA…	VAKYPLEPVLAIKKDRVDRAEKVVKEKRRLLEIEQEKLREKEAERDKVKNHYMQKIQQLRDLLDEGTTSDAVLQIKSYIKVVAVQLSEEEEKVNKQKEVVLAASKELEKAEVNLAKRRKEEEKTRLHKEEWMKEALKEEARAEEKEQDEMGQLLFQLRQKKKNVNQGEASSWN*
NC_002179	gi|16751970:c247143-246910	A	non-functional (occasional fusion of two genes)	ATGATGACACTTTTTCTCGTAATCTGCTGTGCCACAGTATTGTTAGGTCTAGGGATGGGTATTCTACTTGTAGGTTCCCATTTGCTTGGCAGGCCCCTCTCTAAAGGGTGTCAAAAACCAGATTGCTGCCAAAAAAAAAAACATGTGACAAAACAGAGCACTGTGCTACAAAATCTCGAGAGAATAGTACATCAAAGTGTTCATCAAATGACGACGTGCCTCCCACAGCCCCCTAAAACTTCCCCCCTCTACTCCATATTCGAAAAACTGGATGCCCAAGAACGATTAAGCAGTGAAGACGCTCTTCATCTCCTCCTCCTCACGAATAAAGAAGATCAACGCACACTCTGGAATTTTGCAGACCAAGTTCGCAAACAACGGGTTGGCGACACTGTATAC…	MMTLFLVICCATVLLGLGMGILLVGSHLLGRPLSKGCQKPDCCQKKKHVTKQSTVLQNLERIVHQSVHQMTTCLPQPPKTSPLYSIFEKLDAQERLSSEDALHLLLLTNKEDQRTLWNFADQVRKQRVGDTVYYSSTLYLYPTNFCDFSCKFCSFYAKPGDPKGWLYSPDDLLQQIQNIKTPITEVHIVGGCFPSCNLQYYSDLFTKIKEYDPQIHIKALTAIEYAYLSDLDNLSIRDVLLTLKDAGLDSIPGGGAEILVDKIRNFLAPKRLSSSDFLNIHKMAHQLGIHSNITMLCYHKEGPEDLVTHMVKVRDLQDETQGFKNFILLKFAQENNVLGKRLRKSGQGHAIPLKSLMAVARIFLDNFSNMKALWNYLGIEAALDLLSCGANDLSSTHMG…
NC_002179	gi|16751970:c600247-599303	A	non-functional	GTGTTCTCATACATAAAAAACCGAATTCTTTTTAATTTGCTTTCTCTATGGATTGTTTTGACACTCACGTTCCTAGTTATGAAAACCATCCCAGGAGATCCTTTCAATGACGAAGGCTGCAATGTTCTTTCCGAAGAGGTCTTACAAACCCTAAAGTCTCGATACGGTTTAGATAAACCTCTCTATCAACAATACACACAATACCTCCACTCCATCGCAAAACTAGATTTTGGGAACTCGTTAGTTTATAAAGATCGCAAAGTAACGAACATCATTTCGACTGCCTTTCCTATATCAGCAATCCTAGGATTGCAAAGTCTTTTTCTCTCCATAGGAGGGGGGATCGCTCTCGGCACCATAGCAGCATTAAAAAAAAAGAAACAAAGACGCTATATTCTA…	VFSYIKNRILFNLLSLWIVLTLTFLVMKTIPGDPFNDEGCNVLSEEVLQTLKSRYGLDKPLYQQYTQYLHSIAKLDFGNSLVYKDRKVTNIISTAFPISAILGLQSLFLSIGGGIALGTIAALKKKKQRRYILGASILQISIPAFIFATLLQYVFAVKIPLLPIACWGSFTHTILPTLALAVTPMAFIIQLTYSSVSAALNKDYVLLAYAKGLSPLKVVIKHILPYAIFPTISYSAFLTTTVITGTFAIENIFCIPGLGKWFICSIKQRDYPVALGLSVFYGTLFMLSSLLSDLIQSIIDPQIRYAHGKEKKKENKSHKKKRSINLWKTYPQLHHVAFGNL*
NC_002179	gi|16751970:703344-703901	A	did not produce significant alignments (homologues sequences exist only in three strains of the same spicie)	ATGAGCATTTTTAATGAAGAAGTCTTTATAATTAGCCATCGGCACACGCCTCTGGGTCAAACCTCAACCGCACTAAGAAATACTCCTTTAGTGAATCCCTTACACCGCACAAATTTACAACGTATTGCAAGCTATATTCCGATATTTAGTACATTTATAGGTATCAAAACCTTAAAAGGAATTAGTTCTCTTCAATATTCTATGGTTCTAATGACAGGGAACTTCTCTTCAGTGTGTAAAACATTACCCTGTCCTGAGATCTATGAGGAACTTCCTAAAGTTAGAAAAGAAGCTTGGCTAGAAATTTTCGGCATTAAAGCTCTGTATTACCTGGTCTTAGGAGTCATTAAGATTATAAAGTTGATCGTTCGGTATCTTTGTCCTTGCTGCCGTCCTCCA…	MSIFNEEVFIISHRHTPLGQTSTALRNTPLVNPLHRTNLQRIASYIPIFSTFIGIKTLKGISSLQYSMVLMTGNFSSVCKTLPCPEIYEELPKVRKEAWLEIFGIKALYYLVLGVIKIIKLIVRYLCPCCRPPEPREPQNPLTPTPLDMGQQIDAIFSTPTSPTGFKDPFLDDLLQEDKKKSPPPVTPKEIPTQPKPPIPQRPEVSPTPTDHIVPGSIEASPILGKKPSPDSMVSPLSLFHKMLLENWTPVEEPFPWPPAEKNQKIFAWALNQSKLIFVSTSGNIAQPRLVTDSMSMMIVNAANRTMSRDGAGTNQVLSAAVSVDSWGLSQRPLNPERQGTPLNEGECRAGMWRNADGSNHTGKQGKPHYLAQLLGPKAVDHHNKSQAAFDRCKNAYLN…
NC_002179	gi|16751970:c1025655-1025467	T	did not produce significant alignments (homologues sequences exist only in three strains of the same spicie)	ATGAGAAGAAACTGTATATATGCTTTTGATTTAGACGGAACCTTATTGAAGGGGAATAGCAGCTGGAGTTTTTATTGCTACGGCTTACTTCAAGGTTTGTTTTCCTATAAAACGTTGCCCCCCTGCATTTACCGCTTTTTTAGATTTAAGTTTTTTTTTTGGGATCTTCCATCCTTCTATTATTCGATAGTAACTCGTCTACTCTCTTCTGTTCCCTGTGATGATCTTTATGAAGTTGCCTTGAATTTTGTATCGACTCTGACCGGCTCCGATTTTTATGCTCCTGTTTTAGAAAAACTAGAAGAAGCTTTTGCAGATACCACAGGACAGGCGATCCTTTTTTCTTCTTCTCCAGACTTTATTGTCCACCCCATAGCGCAGCAACTCGGGATTAGTTCT…	MRRNCIYAFDLDGTLLKGNSSWSFYCYGLLQGLFSYKTLPPCIYRFFRFKFFFWDLPSFYYSIVTRLLSSVPCDDLYEVALNFVSTLTGSDFYAPVLEKLEEAFADTTGQAILFSSSPDFIVHPIAQQLGISSWYASCYRDQSAEQTIYKKCLTGDKKAQILSYIKKINQARSHTFSDHILDLPFLMLGEEKTVVRPQGRLKKMAKKYYWNIV*
NC_002179	gi|16751970:1123671-1124300	A	non-functional	ATGAAGCAATTTATTCTCAGAACACTCAACGCGCTATTTCCCAATCCAAAACCATCTTTAGAAGGGTGGTCCTCTCCCTTTCAACTACTTATTGCTATTCTCTTATCTGGGAATTCTACGGACAAAGCAGTAAATTCCGTGACACCACAACTCTTTGCAAAAGCCCCAGACGCCCAATCTATTTTAGATTTGCCTCCAGGGAAGCTATACCAGCTCATTGCCCCTTGTGGCCTTGGAGAGAGAAAGTCCGCCTATATTTATCAATTATCTCAAATTTTAGTGCGTGATTTTCATGGAGAACCCCCTAATGACATGGCTCTTCTCACACAACTTCCGGGAGTTGGCAGAAAAACCGCTTCTGTTTTTCTTGGGATAGCCTATGGAAAACCTACATTCCCT…	MKQFILRTLNALFPNPKPSLEGWSSPFQLLIAILLSGNSTDKAVNSVTPQLFAKAPDAQSILDLPPGKLYQLIAPCGLGERKSAYIYQLSQILVRDFHGEPPNDMALLTQLPGVGRKTASVFLGIAYGKPTFPVDTHILRLAQRWKISEKKKAPPLLKRIWLAFLAMRTHRNCTCNSSIMHDSIVLLYIIKLTIALYVHILQKKQIVPVLRKSLCYKKNCINLELLAF*
NC_002505	gi|15640032:900726-901487	T	non-functional	ATGGAATACGTTTACTTGATCCTATTTTCGATTGTATCACTGATTTTGGGTAGTTTTAGTAATGTTGTGATTTATCGTCTACCAAGAAAAATTTTACTAAAGAATCATTTTTTTTATGACATCGATTCAAATCGTTCCATGTGCCCTAAATGTGGAAATAAAATCAGTTGGTATGATAATGTTCCATTGTTAAGTTATTTGTTACTTCATGGTAAGTGTAGACATTGTGATGAAAAAATTTCATTAAGTTATTTTATTGTCGAATTATCATTTTTTATAATCGCATTTCCAATATATTGGTTATCAACTGACTGGGTTGATTCGTTCGTATTGCTCGGGCTTTACTTTATTTTATTCAATCTTTTTGTAATTGATTTTAAATCTATGCTATTGCCAAAT…	MEYVYLILFSIVSLILGSFSNVVIYRLPRKILLKNHFFYDIDSNRSMCPKCGNKISWYDNVPLLSYLLLHGKCRHCDEKISLSYFIVELSFFIIAFPIYWLSTDWVDSFVLLGLYFILFNLFVIDFKSMLLPNLLTYPIFMLAFIYVQQNPALTVESSIIGGFAAFIISYVSNFIVRLFKRIDVMGGGDIKLYTAIGTLIGVEFVPYLFLLSSIIAFIHWFFARVSCRYCLYIPLGPSIIISFVIVFFFNPFNVS*
NC_002570	gi|15612563:12526-12972	A	did not produce significant alignments	GTGCCTAAACATACACAAGAAGAACGATTAAGCTTATTGGATCAAAAAGCAGATGAACTATCACGAATTCAGCAAGACCAGCTCGTGGCCGATTATGATGAAGCGATAGCTGAACATGAAAACGGTGATAAGCCGAAATATGTGAAATTTGCCGGCGAATATTTTGAGATCTCAAAAGAAATGCCGTTCCGTTTTGCAACCTTTTACTTCCGCCATTGTGTTCGTAAAGTAAAAGGGAAGACGCAAATGGAAGTACCAGAAGATAAAATGTTTGAGTTTATTGAATTGATGCTCGGAAAGAAGTTCTTAGAGCGATTAGAGCAATCGGATGCAGGGGTTCATTTCGTTTTTAAACATATTGTCCCTGACATTATGAGTATGTGGGGATATGACGTCAAA…	VPKHTQEERLSLLDQKADELSRIQQDQLVADYDEAIAEHENGDKPKYVKFAGEYFEISKEMPFRFATFYFRHCVRKVKGKTQMEVPEDKMFEFIELMLGKKFLERLEQSDAGVHFVFKHIVPDIMSMWGYDVKSDKPSGGQKKNQDPRIIIWSWGALEADFWRFYRIDLNKEAFTNRLSWRRFLVFVRALPEDSAFQRFLSDRKNRTMAEWDEQQLSENAKRLKGGTRWQ*
NC_002570	gi|15612563:568761-568880	A	did not produce significant alignments	ATGTTGGAAGATAAACAGAAAATGATTGCTCGTTTAACAGGCGTTGATTCATCGAAAAAAACATACTATACAGAATTAAAGAAAACAGTCGAACAACTGAAAAAAAAAAATATTCAATTAGAGATTATAAATGAAGTAATGAAAAGCATTAAGATCGATATGTCACTTGATGATATTATAAATAACATGATCGATAAACTAAAACTGCTCGTTCACTTTGATCGTATTAGTTTTTTATTGCTAGCGAATGAGACTTTGAAGTTAAGTCATGTGTATCCTAAAGGCAGCCATTCCCTCGATATTGGTTCAACCATTCCAAAAGAACAGTCTCTATATTGGTCAGCATTAGATCAAAGACAAACCATTTTTCGAAGTCTGACAGATACGCAAGATAATTTC…	MLEDKQKMIARLTGVDSSKKTYYTELKKTVEQLKKKNIQLEIINEVMKSIKIDMSLDDIINNMIDKLKLLVHFDRISFLLLANETLKLSHVYPKGSHSLDIGSTIPKEQSLYWSALDQRQTIFRSLTDTQDNFYEKQYLAILDLKSILVIPIYSKNKRVGVLSIGRKQQIDWSLDDLAFLEQLTDHLAVSIENVELYGQVLRSKQEWEDTFKAVDDMIIVFDQEGNVIQFNDAVQHFLQSTKLTKISLLAEHCEPLVKETFKSQKAGHEEIHFRNQIICELSTYPLVNNEQVIYGVIAYIKDVTEKRKMEVQLIHSGKLAAIGEMAAGVAHELNSPLTAILGNSQLILRDVKGHDPLFPLLTDIKNCGNRCKRIINSLLTFSRQEEFVFEACAINDAVN…
NC_002570	gi|15612563:c3699941-3699717	A	did not produce significant alignments	ATGATGGATGTTTTCCTTGCACTCGTTTTGCCAATCCTCCTTATGGTCGGTGTGACACGAGTAACGTTTCACCTACTAGGAGCAACGATTGTATCCTTTATGGTTTTGTTTGCGTGGTTTCGTTTGCATGAAAAGCCATGGTATGTTATTGCCATTGCCCTGATCTCACTGCTTGCAGGCTGGCATTTCGGTAAACGAGTATTGAAAAAAAAAACCAGGAATGTAGAAAGGAGCCGCAGCTGCGGCTCCTTTCTCGTGGTTAACGTAATGTGA	MMDVFLALVLPILLMVGVTRVTFHLLGATIVSFMVLFAWFRLHEKPWYVIAIALISLLAGWHFGKRVLKKKTRNVERSRSCGSFLVVNVM*
NC_002570	gi|15612563:3814240-3817458	A	non-functional	ATGCGAAAAAACAAAGCAAGCAAAGTGTCAGTTCTATTTATGATCGTTCTATTGGTCCTTAGTCTGTTTACACCGATCATGCCAATGCATGAGGCGAATGCAGATACCGAAGCGGACACCTTACGCATCCACTACCAGCGCAGCGATCAACAGTTTGAAAACTTAGGCCTATGGCTGTGGGGGGATGTCCGTTATCCGTCGGAAAATTGGCCATCTGGAGGGACCCCTTTCGAGCCAGAGAAGATGACCGATTACGGCGCTTATGTTGACATTGAACTAAAAGAAAACGCAGAAAACATCGGATTTCTTGTCTTAAATACCGCAACAGGGGATAAAGACGGGAACGACAAACACGTCCAGCTCCTCTCGCCCGAAATGAAGGAAATCTGGATAAAAGAA…	MRKNKASKVSVLFMIVLLVLSLFTPIMPMHEANADTEADTLRIHYQRSDQQFENLGLWLWGDVRYPSENWPSGGTPFEPEKMTDYGAYVDIELKENAENIGFLVLNTATGDKDGNDKHVQLLSPEMKEIWIKEGSDDVFLYEPVDLPDHTVRIHYERSDQSYHHWGLWTWKDVASPSEHWPSGANPFSDEQTSRYGAYLDVELADDANEIGFLVVNRENGDKDGDDKTFADLANHPQLFIRQGDDTVYTNPYYQTIEGLVSGELISLTEMELRFTSTIWLSEDDLAEQIHLTDTNGASVAFDHVTIHDEKTVILHGSFDAELAPYHVTFADKTVVARAGWRLIDALYGYDGELGAVLHEDGSSTLTFWSPLADHVSVVLYDKDDQYRIIKDDIDMTKGD…
NC_002620	gi|15834625:c489976-489773	T	did not produce significnat alignments	ATGCCGCCTATCCACATGAATCATCTTTCAAGCAATTTATTGACGCCCTTTCTAAGCTTGGCTTCTCCCTATAAAACCAATTTTGTTTTTGAAAATTCGCAAAAAGAGTTGTTTTATCCAATAAATTGCCCTATCATTCTTTCCTTTCGTTTTTTTTTTCGAAACGAAAAACTGCAAAAACATGCTTCTTTTAGAAGCTTTTTGAAAATAAAGGGCTTTTTATAG	MPPIHMNHLSSNLLTPFLSLASPYKTNFVFENSQKELFYPINCPIILSFRFFFRNEKLQKHASFRSFLKIKGFL*
NC_002655	gi|16445223:5441480-5441623	T	although homologues exist, most probably does not encode a protein	ATGGCTGATTATGCGGAAATAAATAATTTCCCACCGGAATTAAGTAGCAGCGGTGACAAGTATTTTCATCTACGTAACTATTCGGAATATTCAGAATATACTAGCGGTTTTTTTTTTGAGTTTGATGATTTTTATCAAATCATGACTTTTTTCCTGAAAAGTCAGTAG	MADYAEINNFPPELSSSGDKYFHLRNYSEYSEYTSGFFFEFDDFYQIMTFFLKSQ*
NC_002662	gi|15671982:762819-763631	A	did not produce significant alignments	ATGGTATATTTTAAATACGGGAAAGCCTTCCATGACCTTAGAATTCAACATGGGTTTTCGCTTTCAGCCTTTGAAGAACTGGGGATTGCAAAGTCAACCCTCTCAAATTTTGAAAATGGTAAAAGCATGCTCTCTTTTGACCGACTTGATTTTGCACTTCAAAAAATGAATGTTTCTCCATTAGACTATAGTTTAATGATTAATAATGGCGAGCAGGATAATTATATTTCGATTTTTGATGAAATTGAGCATGCTTATTATCAAAGAAATATTAAACAACTTCAATATATATACGAAATCAATAAAGAGGGCTCAAACGAGCAAAAGTTAATCGCATTTTCTGCAAGAGGACTATACCGACGGTTGACTATTGAGGAGCTTAACGAAATAGAATTTTAT…	MVYFKYGKAFHDLRIQHGFSLSAFEELGIAKSTLSNFENGKSMLSFDRLDFALQKMNVSPLDYSLMINNGEQDNYISIFDEIEHAYYQRNIKQLQYIYEINKEGSNEQKLIAFSARGLYRRLTIEELNEIEFYLKGVQFWGFFELSILANIGDKLDNSIINNIIDDLRYDKAYYENNLYYRVLIYRFFYKIIFKFIDSEKKEKAQEILMISKQFFMPGDVMSHVIINFAESFYCYYYTDKKQGKMQLQETLKFLKKKIGAEDFRKTLKLQYDKRILRENRSEK*
NC_002662	gi|15671982:c1523074-1522046	A	non-functional	ATGACTTTGACCAATGGTCAAAAAGTCGCTCCAATCGCACTTTCGGATGCAAAAGTAACTGATGAAGCTTTTGAAGAAGAAGGAACAGTAGGCGGTTTTAGACTTTCTTGGAAATCAGATGCAAATAAAAATAATTTTTCTACTTATGAAATCTATCAGTTGAATGATGATGGAAGTAAAGAATTTTTAGGAGCAAGCAATATCAATGCCTTCTTTGTTAATGCCTTAAAACGCGGCAAAAATATCAATTCAACAAAATTTGAAATTGTCCCAATTAATAAGGCTGGAGAATCTGGACATTCAGTTACGACCTCTGTGAAATGGCCAGATAATTCATTAGCTAAAGCGGCATTTGTAGCAGATAAAACCCTAGTTACAATTGGTGAAAAAGTAACTTTA…	MTLTNGQKVAPIALSDAKVTDEAFEEEGTVGGFRLSWKSDANKNNFSTYEIYQLNDDGSKEFLGASNINAFFVNALKRGKNINSTKFEIVPINKAGESGHSVTTSVKWPDNSLAKAAFVADKTLVTIGEKVTLMNQSNLASVKYKWDIDGASPATSTEKNPQVSFDKAGSYSVKLTVINEKGQEDSVTQTELITVIDQPVELTNFALNQSVQVDSFTNESESGPKAVDGKLNTKWCAVGPGKHNITIDIGKSEKINQVLIDHAQKGGESPDMNTSDYTIEISKDNQNWTEVVNVKKNKLGETKDSFKQTEARYVRITATKPTQGADTAVRLYEIQVLGQKKKLTKGCKRLP*
NC_002663	gi|15601865:1321432-1321803	A	did not produce significant alignments	TTGCTTTTGGCATCAAAAGCGGTTTTTAAGTATAAAATATTCCCAACAGGAACTATAACAACCTTTAATTTACGCCCTCTATTGGTTTCAGATATAAACCAAAATGACGGGGGTATGGTTTTATGTTCCTCTGCGGTATCTTCTATTAACTTGCCATCAATATTACTGATACATTCATATATTTCGTTTATGCTTACGCTATGTTTTTTTTTAAGCTTGTCGACAATTTTGTCTGAAATGATTAATTTCATATCCATTTCGGGTACCTATAAATTTTTCATAAATATTATTATTTGCTATAAACATAAATCCTCCGCATATTGTGTATATACAATTGTATATACAATAAAAAAAAAAAGTCAACCCTTTCTTAGCAAAAAAATATTACTTACCTTTATT…	LLLASKAVFKYKIFPTGTITTFNLRPLLVSDINQNDGGMVLCSSAVSSINLPSILLIHSYISFMLTLCFFLSLSTILSEMINFISISGTYKFFINIIICYKHKSSAYCVYTIVYTIKKKSQPFLSKKILLTFIQVNG*
NC_002678	gi|13470324:4887562-4888041	A	functional, IS element	ATGGCGAAGCCAAAGCCAAGACGACGCGACCCAAAGGCCGAGGCCTTGGCCCGCGACGGCGCGCTCAACCCCCACCCCGAGGCCGTGCGCGACACGCTGTTTGCCGCCAATCCCTTCTTCGATGCCAGGGACCTTGTGCAGGTCCGCTACGAGATGGTGCGCCGCCATCAGGCCGATCGCGTGCCGATCAGCGACGTCGCCAGCGCCTTCGGGGTCTCGCGGCCGACCTTCTACAAAGCTCAGAGCGCCTTGGCCGACCAGGGCCTCGCCGGGCTGGTGCCCCGGCAGCGGGGTCCAAAGGGCGGACACAAGATCTCTGCCGAGGTCCTCGCTTACATCGACCAAATCAGGACGACGCGGCCCGACCTCACCGTGCCGCAATGTGTAGACGCTATCGCC…	MAKPKPRRRDPKAEALARDGALNPHPEAVRDTLFAANPFFDARDLVQVRYEMVRRHQADRVPISDVASAFGVSRPTFYKAQSALADQGLAGLVPRQRGPKGGHKISAEVLAYIDQIRTTRPDLTVPQCVDAIATRFGVRVHRRSLERAMAPKKKNDSICLNPPCDQPRRHIRTTARRGAQRPADHRIRTRNPAPSRHGRLDQGRNDNSQLYAALPGTSPPVGRRDRHQRAHPHPCQPCCHANRGASTCLTSKSPPITCGATPTSTSVSRRFDRSPRTARARSDNMGCVIAPLPPAGRPNAST*
NC_002737	gi|15674250:c1224436-1223576	A	functional, IS element	TTGCGGTTATGGTTCGTTATGAATAATCGTCATTTATTTAGTGGGATATTTTTCTTTGTTATTAGTTTATGTCTGGCCTTTTTATTGCTAAATATTATTATCCCTAAGTCAAATTCACGTTTGAAAAAGAGTGATTTTCTGAAAAAAGAACAAGTAGCTATCCAATATGTTGCTATAGGAGATTCATTGACAGAAGGAGTAGGTGATCTAACTCATCAAGGTGGTTTTGTTCCTTTGTTAACGAATGATCTCAGTGAATATTTTAAGGCTAATGTTAATCATCAAAATTACGGCGTATCTGGTGATACCAGTCAACAAATTCTTGATAGGATGATAAAACAAAAGCAGATACAGTTATCTTTAAAAAAAGCAGATATAATGACGTTAACCGTTGGTGGT…	LRLWFVMNNRHLFSGIFFFVISLCLAFLLLNIIIPKSNSRLKKSDFLKKEQVAIQYVAIGDSLTEGVGDLTHQGGFVPLLTNDLSEYFKANVNHQNYGVSGDTSQQILDRMIKQKQIQLSLKKADIMTLTVGGNDVMAVIRKNLADLQVSSFRKPARQYQKRLRQIIELARKDNKDLPIFILGIYNPFYLNFPELTDMQKVIDDWNTKTKEVVGEYDRVYFVPINDLLYKGINGQEGIVHSSGDQTTIVNDALFTGDHFHPNNTGYQIMSNAVMEKIKKHEKKKSNLNWWKWSFLCLLAFNTAFLMVIASRLIQVREPESELIAKKPVKNIKIGTFVTTREQLNETVASYLKDYQTEKMSYKFYATSSSILFEGTYQLLGYEVPLYIYFQPHRLENGAV…
NC_002745	gi|15925705:c2004740-2003310	A	functional, mapW (in genomes these ORFs are annotated as truncated mapW)	ATGAAATTTAAGTCATTGATTACAACAACATTAGCATTAGGCGTTATAGCATCAACAGGAGCAAACTTTAATACTAACGAAGCATCTGCCGCAGCTAAGCCATTAGATAAATCATCAAGTACATTACACCATGGACATTCTAACATCCAGATTCCATATACAATTACTGTGAACGGTACAAGCCAAAACATTTTATCAAGCTTAACATTTAATAAGAATCAAAATATTAGTTATAAAGATATAGAGAATAAAGTTAAATCAGTTTTATACTTTAATAGAGGTATTAGTGATATCGATTTAAGACTTTCAAAGCAAGCGGAATATACGGTTCATTTTAAAAATGGAACAAAAAGAGTTATCGATTTGAAATCAGGTATCTACACAGCTGACTTAATCAAT…	MKFKSLITTTLALGVIASTGANFNTNEASAAAKPLDKSSSTLHHGHSNIQIPYTITVNGTSQNILSSLTFNKNQNISYKDIENKVKSVLYFNRGISDIDLRLSKQAEYTVHFKNGTKRVIDLKSGIYTADLINTSDIKAISVNVDTKKQPKDKAKANVQVPYTITVNGTSQNILSNLTFNKNQNISYKDLEGKVKSVLESNRGITDVDLRLSKQAKYTVNFKNGTKKVIDLKSGIYTANLINSSDIKSININVDTKKHIENKAKRNYQVPYSINLNGTSTNILSNLSFSNKPWTNYKNLTSQIKSVLKHDRGISEQDLKYAKKAYYTVYFKNGGKRILQLNSKNYTANLVHAKDVKRIEITVKTGTKAKADRYVPYTIAVNGTSTPILSKLKISNKQLI…
NC_002754	gi|15896971:c1561487-1561035	A	functional, IS element	ATGCAAGATTTGGTTCAAGCTTATAAGGAAGAGAAGAACGCGAGAATTAAGGAGAGGATTCTTGCGGTGAAGCTGCACGTAGTTGATGGTAAATCGGAGAAAGAAGTTTCGAAAATGCTTAACAAGGGCTATTCCACGATAAAATTGTGGATTGGCAAGTACAAGAAAGAAGGTCTTGATGGACTAAAGGACAAGCCCAGATCAGGAAGACCCAGAAAAGTAGAAGAGGAAAAGATAAAACAAATTCTGGAAGATAAGCCCCAAAAATACGGAATACAACAAGAATATTGGACAATGAAAACACTCAAGATAGCACTACAAGAACAAGGAATAGAATACAAGAAATCCAGACTATACGAACTAGTCCACGAACTAGGATACAACCTAGTAAAACCCAGA…	MQDLVQAYKEEKNARIKERILAVKLHVVDGKSEKEVSKMLNKGYSTIKLWIGKYKKEGLDGLKDKPRSGRPRKVEEEKIKQILEDKPQKYGIQQEYWTMKTLKIALQEQGIEYKKSRLYELVHELGYNLVKPRPTNIQAEKDKWEDFKKKIKKLERKALFFLDECRTVISTSIKKVLAKVGSKPVMRVNIGFSSIYVILAINAWTGEVVVSLAKRPNSESVKYFLRYFKRRVGSGRVYMVMDNYSPHKTKGTLEVCRRKGIHPVFTPPYSPELNMAEAVFKSLKNYMSNKIFYTIEDVKNCIKQFFKENKYRFNLNAITYLGLDKIEV*
NC_002758	gi|15922990:2157987-2158703	A	non-functional	ATGAAAATTTTCATTTGCGAAGACGATCCAAAACAAAGAGAAAACATGGTTACCATTATTAAAAATTATATAATGATAGAAGAAAAGCCTATGGAAATTGCCCTCGCAACTGATAATCCTTATGAGGTGCTTGAGCAAGCTAAAAATATGAATGACATAGGCTGTTACTTTTTAGATATTCAACTTTCAACTGATATTAATGGTATCAAATTAGGCAGTGAAATTCGTAAGCATGACCCAGTTGGTAACATTATTTTCGTTACAAGTCACAGTGAACTTACCTATTTAACATTTGTCTACAAAGTTGCAGCGATGGATTTTATTTTTAAAGATGATCCAGCAGAATTAAGAACTCGAATTATAGATTGTTTAGAAACTGCACATACACGCTTACAATTG…	MKIFICEDDPKQRENMVTIIKNYIMIEEKPMEIALATDNPYEVLEQAKNMNDIGCYFLDIQLSTDINGIKLGSEIRKHDPVGNIIFVTSHSELTYLTFVYKVAAMDFIFKDDPAELRTRIIDCLETAHTRLQLLSKDNSVETIELKRGSNSVYVQYDDIMFFESSTKSHRLIAHLDNRQIEFYGNLKELSQLDDRFFRCHNSFVVNRHNIESIDSKERIVYFKNKEHCYASVRNVKKKNNNKIIKSVNGVFNCKSCWILTR*
NC_003062	gi|15887359:c1170136-1169948	T	did not produce significant alignments	TTGCCGGTCGACTATGGCGCGGTTGTTGTTTTTCTTCTTGAACAGCCCGAATATCATCGTTTTTTTTTTCCGAAGGGGACGGGTGAATGCGCTTACCGCCCATCGCACTTGTTGCATGATCGTCAAAGCTGGTTTACCGAAGCATCCACGAATTGCAATGCTGTCACGGTCACGTTCGTCTTTTGGCTGAAACAGTCGAAGAGAACCGGAGGAGTTCCAAAAGGCCGGGAAAGCATTGAATTTGGGGGGTGA	LPVDYGAVVVFLLEQPEYHRFFFPKGTGECAYRPSHLLHDRQSWFTEASTNCNAVTVTFVFWLKQSKRTGGVPKGRESIEFGG*
NC_003103	gi|15891923:369716-370654	A	did not produce significant alignment	GTGCCTTTTGAGGACTATTGCCGAAAAGGACTAGCCCACGTACCGAAATCTACTTCTGTCTCATCACCGGCAGAAATAGAGAATATTTTTAAAGCCATAGATACGGAAGCAAAGATAAGGGAGTGGTTTGATAAAAATTATCAAGTTCAAGAAGAAAAAATTGATAATATAGCTAAGTCACTAAATGAAGAAAATAAGTTTGCGATACTTCGCAGAAATCTAACTAATAAAAGTACCTCAGAAATAAAAAATATAGTTGAGAAAATAAACAGAATGCAAGTTGATATAGGTAAAGTATTGTTACTCGGTAGTGCAGGAATAGGTAAAACCACGTTAATGCATTATCTATCTTATAAATGGGGAAAAGAAAAACTATGGAACAACAAATTTGATTATGTA…	VPFEDYCRKGLAHVPKSTSVSSPAEIENIFKAIDTEAKIREWFDKNYQVQEEKIDNIAKSLNEENKFAILRRNLTNKSTSEIKNIVEKINRMQVDIGKVLLLGSAGIGKTTLMHYLSYKWGKEKLWNNKFDYVFRIRLKELLSWTVRYGTNIDDEILSCFVHYCLDSNDIKLEDIKSIQDKDRILLLLDGYDEVAFLSQSNRDDRDIMDSVFQYKNIVMSSRPNAVIEEMSNRFEQKVDNTGWDSEGIEQYVHKNFEYDKELGTPLKIFLDTHGQIKEICAVPINTALICLVWSDQAIRDKFQKKNSNQDFNISRLYSEIIICFFSRCLLLSQFIISLYKRLKYKNKTEANNHFKNKMSFLEQIAYESFVATGK*
NC_003103	gi|15891923:c717557-717240	A	did not produce significant alignment	ATGGCAGAAGATGCAAAAGAATTTGTTTCTAAAAATTCTCAAAACGTTTTACAAAATGTAGAGAAAGTTTTAGAAGATGCCCCTCAAAATGAAGAAACTTTAGAAATTGGAATAAATGCTGCTTTACTTAATAATGACATAAATAAAGCTAAGGAATATGCAAACCAATTAAGTAAGGAAAAACAAGAAGAAATTTTTACAAATGATTTTGGAGAGGTTAATGACGCAGAGGATTTAGATCAATTATTTAAGCAATATGATGCAAAAAAATTCATCAGTATTATCAGCTTAAAAAAAAAACAACAGCTTCATATATTAAGTCATAAAATTACTCATTATATCACTTCATGGAATATTCCAGAGAAAGGGTATATTAAAAATACTGCAGCTACTTAA	MAEDAKEFVSKNSQNVLQNVEKVLEDAPQNEETLEIGINAALLNNDINKAKEYANQLSKEKQEEIFTNDFGEVNDAEDLDQLFKQYDAKKFISIISLKKKQQLHILSHKITHYITSWNIPEKGYIKNTAAT*
NC_003112	gi|15675948:105683-105853	T	did not produce significant alignment	ATGAATACTGAAACCATTTACGCCACTGTCTTTTGCATTTTAGCTGCAACCATTTCTGGATTATTGGTTAAATTTAATGTAATTAAAATAGAAACATCAATCAATAGCAAATTTATGTTATTAGGCATAAGTATTTTAATTATTGGTATTTTTCTATCCATTTTTTTTTTAAGAAATAATAATAAATGTCCCACTTATTCCGAAAAGAAGTCTTTGTAG	MNTETIYATVFCILAATISGLLVKFNVIKIETSINSKFMLLGISILIIGIFLSIFFLRNNNKCPTYSEKKSL*
NC_003116	gi|15793034:762890-763138	A	did not produce significant alignment	TTGCGACCCGCTGCATTGTGTTTTTTTACTGCTTTCAGTCCGGTTTTCGCCGGTATGGGGTTTGTGTGCGATTGGAGAACAACCGATAAAAAGGTGCAAGGGGGTATTCATAAAGATTTGGAAAAAAACACTCCAAATCTTTACAAAACTTCCCCCTTGCACCTTTTTATCGGCCGTTCTCTGTCAAACGCACCCCCATACCTCAGCGAAAACCGGACTGAAAGCAGTAAAAAAAAAACAATTCCGCTAGATATTTTCCCCCGCCCTAGCTCCTCCGTCCTGAAGGGCTGGGAAAGGTTTCTGAAACTCAAACAGGCGCGGCAAGCGCGGAAAGGTAGATTGATATGA	LRPAALCFFTAFSPVFAGMGFVCDWRTTDKKVQGGIHKDLEKNTPNLYKTSPLHLFIGRSLSNAPPYLSENRTESSKKKTIPLDIFPRPSSSVLKGWERFLKLKQARQARKGRLI*
NC_003210	gi|16802048:504972-505277	T	did not produce significant alignment	GTGAACGTAGACCCTTTTGGACGTAAAGTAGAACTGATGATTATTGGAAATGGACTGGATGTTAAAGCAAATCTGGCATCAACTTTCGTAGATTATTATAAACATCGATGCAAACTAATGAGGCTAGAATATAATGAAGATGATTTCTATAGACTAAAAAGTAAAAATTACTTTCCTATGAAGGTGAAAATGCAACAATTTCCTTCAATAAGACGTTGCAATATTGAAATTCTTTCGATAGATGCTGAAACTGCCATAAACGAAAATATTACTTTTTGGGATTTAGTTCTTTTTTTTTTTGCCTTTAAGGTAGAAGGTGATTTAAAATGGTGTAATATTGAGTCTAAAATAGAAAGGGTTCTAAATAAATTAGGAGGTTACTTGAGTGATCCTATAAAT…	VNVDPFGRKVELMIIGNGLDVKANLASTFVDYYKHRCKLMRLEYNEDDFYRLKSKNYFPMKVKMQQFPSIRRCNIEILSIDAETAINENITFWDLVLFFFAFKVEGDLKWCNIESKIERVLNKLGGYLSDPINIILNNCGFGENLEDEQENDLYNLMEERLEEKDKYVLSVAFIHKLNSYSNCSLEEFLMLELNKYEKYFSDYIKTEVTNKYEEYHKTRNNILTKLSGGLGATHSISVMNFNFTPNQFSDSVKLNEKIGLAHVNVHGSYLANSIFGIDTKSLEDIDTIGSGYRFTKTYRKLTLKTKRSTEILYHDITDIIFYGHSLGQADYAYFQSIFDYLDIYNNTIVLTFYYSDYKENVREEQTIAVRNLIEEYGKTFDNKHKGKNLLHKLLLEERI…
NC_003210	gi|16802048:c1808458-1807643	A	non-functional	ATGAAAAAAGGATTATTAATAACTGTAATGTTAATGGTGATGTTAGCGCTGGGAGCTTGTTCCAGCAGTGAATCTAAAGAGGACCAGTGGAGTAGAATAAAAAAAGATAAAGAAGTTGTAATTGGTTTAGATGATAGTTTTGTACCGATGGGATTTCGTGATAAAGACGATAATTTGGTTGGTTTTGATATTGATCTTGCGAAAGCTGTATTTGCAGAATATGGCATCAAAGCAAAATTCACACCGATTGACTGGACGATGAAAGAATCGGAACTAAAGAATGGATCGATTGATTTAATTTGGAATGGTTATACTGTGACGGACGCGAGGAAAAAACAAGTCGCTTTTAGTCAACCTTACATGAAAAATGAACAAGTATTAGTTACTTTAAAATCAAGC…	MKKGLLITVMLMVMLALGACSSSESKEDQWSRIKKDKEVVIGLDDSFVPMGFRDKDDNLVGFDIDLAKAVFAEYGIKAKFTPIDWTMKESELKNGSIDLIWNGYTVTDARKKQVAFSQPYMKNEQVLVTLKSSNINQFSDMKNKTLGAQNGASSIDDMAKKPEVLTDIINNNEPELYDTFDTAFIDLNNKRIDGLIIDEVYARYYIDKQKNKDDYNIITGGFDATDFAVGMRKSDKELQKKKSMKLLKNYTKKEKCKKLVKNGLVMTKSLSNSAIDSRFKFLYNLNYKCRSRISDRARQKG*
NC_003212	gi|16799079:c2603149-2602565	A	prophage sequence, non-functional	ATGACTAATAGAAATGGAGAACGTCAAATAGTCAATAGACGAGCAGAACTTAATACAAATGAAACAGATGAAAGCGAAAAAGTCATTGAAGGCTATTTCGCTGTTTTTAATTCTGAAACAGAATTATTCCCCGGCGCATTTGAAGAAATATTACCCGGTGCATTTGATAATACGTTAGAAAATGATGTCAGAGCTTTAATTAACCATGATACGGCACTTGTGCTGGGACGAAATGTATCTAAGACTCTCTCTCTTCGTGTAGATGATAAAGGACTTTGGGGTCAGATAAAAATTAACCCTTTGGACTCCGATGCAATTAATCTATACGAACGAGTAAAAAGAGGCGATGTGAGCCAGTGTAGTTTTGGTTTCAACATCATAAAAGAACAAGAAGAATGG…	MTNRNGERQIVNRRAELNTNETDESEKVIEGYFAVFNSETELFPGAFEEILPGAFDNTLENDVRALINHDTALVLGRNVSKTLSLRVDDKGLWGQIKINPLDSDAINLYERVKRGDVSQCSFGFNIIKEQEEWRDDGSVKWSLEEVELHEVSVCTFPAYSDTGVEARQNDVKRHEKRKLEAKKKSIKGEIEIMALKQLMIQKKLDSKRGELEELETRSKSFKEQEGVLTRALEEAKTEEEVETVEKSVDELETEKEKLEKERDELTAKIEELEKELEEANDKPNASKDEEKGEGEERMGKYKDKEVRSAVNTFIRTKGQTRAGLVSTDAGVIIPEEIIYSPEKEVKTVTNLAELVSKTKVSTASGKYPILKRATARLNSVPELEANPQLAKPEFEQINW…
NC_003212	gi|16799079:c2884706-2884242	A	non-functional	ATGGAACAAGATTTCTTTATGCAACAAGCGCTTGAGGAGGCGAAGAAGGCACGGGAAATTGGAGAGGTTCCAATTGGTGCAGTTGTTGTTTTAGATGGAGAAATTATTGGTCGCGCACATAATTTACGCGAAACTACCCAGAATGCTGTGACTCATGCGGAGTTACTTGCAATTGAAGATGCTTGTAAACACCAAAATTCTTGGCGTCTTAGCGGCGCAGAACTATATGTCACGCTAGAACCATGTCCGATGTGCAGTGGAGCAATTTTACTTTCGCGAATTGACAAAGTTTATTACGGAGCAAAAGATCCAAAAGCCGGAACAGCAGGTTCATTAATGAATTTATTGCAGGATGATCGATTTAACCATACGTGTAAAGTAGAAGCTGGATTATTAGAA…	MEQDFFMQQALEEAKKAREIGEVPIGAVVVLDGEIIGRAHNLRETTQNAVTHAELLAIEDACKHQNSWRLSGAELYVTLEPCPMCSGAILLSRIDKVYYGAKDPKAGTAGSLMNLLQDDRFNHTCKVEAGLLEAESSAMLKSFFRELRKRKKKRIGLNTHYTKSCFYDFYCEIKSNKSYQHLQPLNNCEIYHNLSKIK*
NC_003272	gi|17227497:14319-14714	A	functional, IS element (homologues have 8 As)	ATGAAAGCATATTCCCTCGACTTTCGCCAAAAAATATTTGATACATATAAGACAGGTGGAATATCACAACGTCAATTAGCAAACAAATTTTGTGTCAGTTTAGGTTTTATTGAGAAATTACTAAAGCAATATAGAGAAACAGCAAGTATCGCTCCTAAAGTTAGGACAAAACAAACTCCTCCAAAGCTCAACGAAGAACAAATGAAGATTCTTGAAGAAATAGTTGAAGCTAAGAATGATTTGACTTTATCAGAAATTCGCTTCATTCTCAAAGAAAAAACAGGAATAACAATTGGTATATCTACGGTAGATAGGATGTTACAGAGGATAGAAATAAGCCTTAAAAAAAAAACATTGCACGCCTCAGAAAAAGAGACTGAAAGAGTTCAATTATTAAGA…	MKAYSLDFRQKIFDTYKTGGISQRQLANKFCVSLGFIEKLLKQYRETASIAPKVRTKQTPPKLNEEQMKILEEIVEAKNDLTLSEIRFILKEKTGITIGISTVDRMLQRIEISLKKKTLHASEKETERVQLLRVQFWLQLQGILAENLVFLDEAGANLSLIRHSARSKKGKRAYGCRPQKRHQNVSIIGAIALKGVISQYSILGASDGLTFEAYISQKLVPKLWEAACVIMDNCSIHKGGDIEKLIESAGAKLIYLPPYSPDFSPIENCWSKIKNFLRSIEARSYPDLAKAIESAFNQVSLNDIYNWFTHSCYCTSPD*
NC_003272	gi|17227497:644556-645125	A	functional, IS element	ATGAAAAGTCAGCATTTACAAGCTACTACACTTGCGGGGGAAGTATCGCAGCAATATTTAAAAGAGGAAACTGCACTGAATGCGATTGCTGAATTACAAGATTTTATAGATATGTGTCCAGATGCGCGTGAAGTAAGGAAAGCATTGGCAGTCAAGCTAGTTTATCAAGGTTACTTGTATGATGAAATCCAAAAAATTTTAGACGTATCGCGAGGGTCAATCACAGGCTGGAAGCAAGCCTATGAAGAAACTGGAATTGACGGACTGCGACTAAACTACAAAGGGAGAAAGAGCTATCTGAATGCTAAACAACTCCAAGAGGTGTTGAGCTGGCTACAAACAAAAGATTGTTGGGAGCTTGGGGAACTAGAGTATCAACTAGCTTTTGAGTATGACGTA…	MKSQHLQATTLAGEVSQQYLKEETALNAIAELQDFIDMCPDAREVRKALAVKLVYQGYLYDEIQKILDVSRGSITGWKQAYEETGIDGLRLNYKGRKSYLNAKQLQEVLSWLQTKDCWELGELEYQLAFEYDVVYESKQSYYDLFSEAGISWKKTTKVNPKADENAVAEKKKEIETLLANNREEIETGKLRVLLIDECHLMWGDLSGYVWGKSDQEIAVPVVNERDKQTYYGAVDYLLGELVLKAYDAGNSKNTINYLEYLLANSPDQRLLIFWDGASYHRSKEIRGFLDSVNQSLPTEQWKIHCVRFAPNCPVQNPIEDIWLQAKTWVRRFCALIPSFSHLKWIFEWFIRHTTFDFDTLQMYGTYSKIK*
NC_003272	gi|17227497:2785825-2787273	A	non-functional	GTGGAACTCAGCATGAAGCGAATCAGTAAGTCTCTGCTGCTAACCTTGAATTGGATATTGTTGTCAGTTGGCACAACAATATTAATTCTTCTCACTCAACCGATAGCACCAGTACCAGCCCAAGAACCTCCCGCCCCCACTGAGCAAACAAACACACCCCAACCCGAAAATCCCAATGATCAAAAGCTCAGAGATGCACTAAAACGCTCATCTCCCTCGGAAACACCGCCCCAGTCCACAACAAAAGCACCGGAATCGGCGGAACCCCCACTCAGTCCAGAAGAAATTGCCCGTCAACAAAAACTCATAGAAGCAGATAAACTTTATCTGGCGGGACAAATTGCCGAGGCGGAAAAAATTTACCGCGAAGTTAAAACACCGTTTACTCAAACATCTGCA…	VELSMKRISKSLLLTLNWILLSVGTTILILLTQPIAPVPAQEPPAPTEQTNTPQPENPNDQKLRDALKRSSPSETPPQSTTKAPESAEPPLSPEEIARQQKLIEADKLYLAGQIAEAEKIYREVKTPFTQTSASKERKPAILDPTELSPAGKVYWREAEAGIAKKLQTRTLVPLQLLVEQYPEFVPGHIRYAEVLTQYDRHTEALDILERASSLYPNQPKLTQARVSALAKSKKWMEASLAARQFAILNPNNPQAPEFTQLAEKHLQRYQSYVREEIRGNLISNVITGALGYAVTGSLLGPFSALDSTILLLQGEKSIGESVAKQAKKQLPLVIDDDVLAYVNDIGQKLAKVAGRNEFKYEFFVIPEEELNAFALPGGKIFINAGAIAKTTSEAELAGL…
NC_003272	gi|17227497:6385520-6390145	A	non-functional	ATGTCTGCTAATCCAATTGATACAGCCTTAGCGGAGTTAGAAGCCCAAATAAATAACTGCGAAAAGGCTTTGTTGAGGTGTATTGAGGAAAAGAAAATGAAATCAGAAAAACCAATGTCAATCAACAAAATTAATAGACAGCTACAACATAATCCTATTGCCATTATTGGTATGGCTTCTCTACTCCCCGAAGCGAGAAATTTACGGGAGTATTGGCAAAACATAGTTAACAAAATTGATTGTATCACTGATGTTCCTGCCACTCACTGGAGCGTTGAAGATTACTACGACCCCAACCCCAGAACCACCGAAGATAAAACCTATTGTAAACGGGGTGGCTTTATTCCTGAGGTTGATTTTAACCCAATGGAATTTGGCATTCCTCCCAGCATCTTGGAA…	MSANPIDTALAELEAQINNCEKALLRCIEEKKMKSEKPMSINKINRQLQHNPIAIIGMASLLPEARNLREYWQNIVNKIDCITDVPATHWSVEDYYDPNPRTTEDKTYCKRGGFIPEVDFNPMEFGIPPSILEVTDVSQLLSLVVAKEAMEDAGYGESREFNRDLVGVILGVAMAKQLGMPLSARLEYPIWEKVLKNSGLSDEDTKKIVDKIKSAYVKWDENAFPGMLANVVAGRIANRLNFGGMNCVVDAACASSFGALKMAISELVEHRADMMLTGGVDTDNTIMAYISFSKTPAVSPSDNVKPFDAKSDGMMLGEGICMLVLKRLEDAERDGDRIYATIKGIGTSSDGRYKSIYAPRKEGQVNALRRAYEDAGFSPATVGLMEAHGTGTMAGDPTE…
NC_003295	gi|17544719:c2097509-2097153	A	did not produce significant alignments	ATGCCTCAACTCTTCATCGCTTTGACCACCATGGAAAAAAAAAACGGCAACCATCACCTTGGACACCCCGATCACGCGCGGGGAGCAGACGATCAGCACGATCACCGTGCGCAAGCCCGGCGCCGGCGAGCTGCGCGGCGTGAGCCTGATGGACCTGATGCGCATGGACGTGACCGCGCTGCACACGGTCCTGCCGCGCATCACCACGCCGACGCTGACCACCGCCGATGTGAGCAAGCTGGATCCGGCCGACCTGACCCAGCTGGCCGTCGAGGTGACCGGTTTTTTGCTCACGAAGGCGCAGCAGCAGGACACCTTCCCGGCCGAATCGAAGACGCCGCCGCAGACATCGGCGTGATTTTCTCGTTCCGCCTGGAGGAGCTGTACGCCATGGGCATC…	MPQLFIALTTMEKKNGNHHLGHPDHARGADDQHDHRAQARRRRAARREPDGPDAHGRDRAAHGPAAHHHADADHRRCEQAGSGRPDPAGRRGDRFFAHEGAAAGHLPGRIEDAAADIGVIFSFRLEELYAMGIVELMEWRERARERSGAEE*
NC_003304	gi|17933925:1275058-1275252	A	did not produce significant alignments	ATGTGGCAATTTCCGGCAAACCTGGCTGAGGCCATGTCATATGGATGTCATATCTATCGTGCACACAGCAGCAACGTGGCCGCTTGCGTGATTCATCGCCGTATTCTTACTGGAATGATGGCCGGGAGCGGGGGGGGGCGTGCAAAAGCAAAAAAAAAACAAGGCATTTCAGCCTTGTTTTTCAGGTTTCGCGTGATCTGTAACCGTTGCCGGGGCAGCGACGAGCGCGCCTAA	MWQFPANLAEAMSYGCHIYRAHSSNVAACVIHRRILTGMMAGSGGGRAKAKKKQGISALFFRFRVICNRCRGSDERA*
NC_003317	gi|17986284:382889-383041	T	did not produce significant alignments	GTGCTTGTATTTCTTGTGGTGGCTCTTGTAGCCGGTGCTTTGGGCTTTGGCGGAATTGCGGGTGCATCCGCAGGCATCGCCCAGATTCTATTCTTTTTTTTTTCTTGCGCTTCTGGTTATTTCGCTCATCGCCTCGGCAATCCGAAAAGCTTGAGCCGGAAAAGAAACCGACCCCATTTTGACAAAACTTTTTGTCGACTTATATCCATGAACAGAACGAGCCGCCGCATCCACCATTGCGGCGGCGCCATCATTGCGGATGAAGGCAGTCAGGGACAAGCGGGCACGATGGACGCCATCAGACACGGATCGCACATGCTGACCCCTTATCCAGATAGCTGA	VLVFLVVALVAGALGFGGIAGASAGIAQILFFFFSCASGYFAHRLGNPKSLSRKRNRPHFDKTFCRLISMNRTSRRIHHCGGAIIADEGSQGQAGTMDAIRHGSHMLTPYPDS*
NC_003366	gi|18308982:1074643-1075044	A	did not produce significant alignments	ATGACATCTGAGATAAAAGGTTTTACAACCGATTCAGAGCTAAGGAAATATTGGATAGCAGTATTAATGTTTAGTTTTGTATTTCTTTTTCTAATAAGGTTATTAAAAGTTAGGTTTGAAACAGTTGTTATATTTTTAGTAATAATAATGTTTCTTCTTTTGTTTTTAATATTAAATAAGGAGTTTTTTGCATCTTATCTAGGTAGTACTCCAGATGAGATGAAATTTCCGATTATGAGTTCTATTGCAATATATACTACTATACCATTTGAAGGAATTATATGGACATTAGTTGGATTTAATTTAGTAAAAATAGCAGATGTTATAGTACCTTTATATGTATCAGTGTTAGGAACTTTAAGTTACTTTATAATAAATTTAAAAAAAAAAGAATTTGAA…	MTSEIKGFTTDSELRKYWIAVLMFSFVFLFLIRLLKVRFETVVIFLVIIMFLLLFLILNKEFFASYLGSTPDEMKFPIMSSIAIYTTIPFEGIIWTLVGFNLVKIADVIVPLYVSVLGTLSYFIINLKKKEFEIIILAYFRLIWFSNFYSSIIKLIDKTYEIDRNKLVILWREKKVWLKGRFYLKRE*
NC_003366	gi|18308982:c1519614-1516999	A	did not produce significant alignments	TTGATAAAATTATTATATAATAAAATGAAAACTTATAAACAGGAATATAATCTAATATTTGAAAAAGGAAATACTTTAATAATTTCATGTTTTTTTATGATTGGTATTCTATTTTTAGATAATGTTAACTTTATATTAAAAACATATCAAGAAAATAAGAGTTTGTCAGTTGCTATTTTAATTTTATTTTTTATTATTATATTAGTTAAATTAGTTGAATTAAAAAATATAATAAAGGTAAGAATTATTAATGATATTGACTTTTTAATAGCAATCTCATTGATTAGTGCATCTATTTTATTAATTATTTATATAGGGATATTAAAAGATATTAATTATAAAATAGAAGTATTAAGCTTTATTATGGTAATATCAATAATTGGTTTAGTTATTAGAATA…	LIKLLYNKMKTYKQEYNLIFEKGNTLIISCFFMIGILFLDNVNFILKTYQENKSLSVAILILFFIIILVKLVELKNIIKVRIINDIDFLIAISLISASILLIIYIGILKDINYKIEVLSFIMVISIIGLVIRIYMINNALMKVNEKTNIYTLKDLYENKISLSDSHTIFLNEEEESYDLLERNNIIEKLYEAIVNCNPKRKFIISLEGNWGSGKTTILNIVSKKINDNNKDIKIISSFDPWSYNDQISMFRSMFDILLKETGISYSIGKTKRLVNDIYNILFSTKYTKGIKDLNFFNHDKTTEIEKMKKMINNYLHISNKRIVFIIDNLDRAEKENIILLFKLVNNVFNFEYVTYILSFDDNKLKKILENQLDIDYEFISKIVQLPIKIPPLDLEVKNE…
NC_003384	gi|18466424:111903-112178	A	did not produce significant alignments	TTGAGCGTTAAATGCCTCCCGCTCCAGTCCGGATTGGATGAGAAAGATCAGGGCCTTTTTCAGAACGGGCGGAATACTCGCAATGTCGAGGAGAATGTTGCCCTCAATAACATGATCGCAATTTTCAAAAAGGTGGGCGTAACTCATTACGTGTATTCCATTTATCATTTTCAAATCGTGATAAAAATTAGATTACCAGAACGTCAGAAGCAAAAAAAAAAAGCATTAAGCAGAAATGTATGGTATCCATCCTTCCTCCAGCTACCCTTGCGCCCTGATAATTTTATCCTGGGGGAGGGGGCATTGATCATTACATACCCGATCAGAAAAGCCGGGAACCAGAATGTCACCCGGATATCGAAGATGCAACGATTCAATATTAGTGTATTTAGCGTCTCC…	LSVKCLPLQSGLDEKDQGLFQNGRNTRNVEENVALNNMIAIFKKVGVTHYVYSIYHFQIVIKIRLPERQKQKKKALSRNVWYPSFLQLPLRPDNFILGEGALIITYPIRKAGNQNVTRISKMQRFNISVFSVSWQQSRSAGTGKLYSTSPGLAGD*
NC_003454	gi|19703352:43765-44121	A	defected IS element	TTGGGGTCAGTACAATTTAATTTAAGAGGAGAAAAGCTATACTTATCTCCAATATTAGATGCTTATGGAAGATATATAGTTTCGTATGATATTTCGCACAGTCCTAACTTGGAGCAGATAAATCATATGTTAAATTTAGCATTTAAAGAAAATGAAAACTATGAAAATTTGATATTTCATAGTGATCAAGGATGGCAGTATCAGCATTATTCATATCAAGAAAGATTGAAAGAGAAGAAGATAACTCAAAGTATGTCAAGAAAAGGAAATAGTTTAGATAATGGATTAATGGAATGTTTCTTTGGATTGTTAAAATCAGAAATGTTTTATGAACAAAAAAAAAACTACAAAACATTAGAAGAATTAGAAAAAGCAATAAAAGACTATATATATTATTAC…	LGSVQFNLRGEKLYLSPILDAYGRYIVSYDISHSPNLEQINHMLNLAFKENENYENLIFHSDQGWQYQHYSYQERLKEKKITQSMSRKGNSLDNGLMECFFGLLKSEMFYEQKKNYKTLEELEKAIKDYIYYYNNKRIKEKLKGLTPASYRSQSLLVS*
NC_003454	gi|19703352:811730-812359	A	non-functional (occasioanal fusion of two genes)	ATGAAAGGGCTAAAAAAATTGTTTTTAGGAATTATGATGTTATTAATGGGAGCAGTAGCTTTTGGAGCAGAGATGGATTTATCAAAGGTTACTTTAAAAGATTTAAATGGAATGAGTTATTCTTTTGGAAAAGACGGAAAACCAACTTATGTTAAGTTTTGGGCTTCTTGGTGTCCAATTTGTCTTTCTGGATTAGAAGATATAGATAATCTTAGCAAAGAAAAGAAAGATTTTGAAGTTGTTACTGTTGTTTCTCCTGGATTAGTTGGGGAAAAGAAAACAGAAGATTTTAAAAAATGGTATAAATCTTTAGAATATAAGAATATAAAAGTTTTATTAGATGAAAAAGGTGAATTATCAAAGATGTTAAATGTTCGTGTTTATCCAACTTCTGTAGTT…	MKGLKKLFLGIMMLLMGAVAFGAEMDLSKVTLKDLNGMSYSFGKDGKPTYVKFWASWCPICLSGLEDIDNLSKEKKDFEVVTVVSPGLVGEKKTEDFKKWYKSLEYKNIKVLLDEKGELSKMLNVRVYPTSVVVNKAGKAEKVLPGHLEKAEIKKLFSSKMNDAHMMKDDKMMMNDKGMKDTMMKDDKMMNDKHMMKDDKMNMEKKNINVKLVNKNIREIYLAGGCFWGVEAYMEKIYGVIDVTSGYANGKTKNPKYQDLHSSGHAETVHVKYDASKVNLSTLLKYYFKIIDPTSVNKQGNDRGSQYRTGIYYVNQNDKSVIQDEIKEQQKKYSQKIVVEVLPLKEYYLAEEYHQDYLKKNPNGYCHIDLSKADDIIVDEKKYPKLSEKELRMKLNSKQ…
NC_003454	gi|19703352:937666-938496	A	non-functional	ATGTTAAAAATAGCAATATATGGAAAAGGTGGAATAGGAAAATCTACAATATCTTCTAATTTGAGTGCTATGATTTCAAAGAGTGGAAAAAAAGTTTTACATATAGGTTGTGATCCAAAGGGAGATTCTACAAGAAATCTTATGGGAAGGAAAATTCCAACTGTTATTTCAATTTTAAAAGAAAAAAATAATTTAAACAGAGAAGATATAATTTATAAAGGTTTTAATGGAATTGAATGTGTTGAAACTGGTGGTCCTGAAGCTGGAGTAGGCTGTGCAGGAAGAGGAATTATTAGCACAATGGAAGAGCTTGAAGATTTAAAAGTATTTGATGAAGAAAGAGATATTATTATATATGATGTGTTAGGAGATGTGGTGTGTGGAGGTTTTGCAGTTCCT…	MLKIAIYGKGGIGKSTISSNLSAMISKSGKKVLHIGCDPKGDSTRNLMGRKIPTVISILKEKNNLNREDIIYKGFNGIECVETGGPEAGVGCAGRGIISTMEELEDLKVFDEERDIIIYDVLGDVVCGGFAVPMREKYADVIYIVTSSEFMSIFAANNIMKSIKNFSKMKNIKFGGLIHNQRNNNSSINILKIFADMTKSKIIGEIPFSKELIKSELNGKTIAEMYPNSNLYNNFLELSEKILSNQDDLTFSPLSEEEMEYLAAEILKKKIFIMKRNRNEYREMSKK*
NC_003454	gi|19703352:2069149-2069892	A	pseudo pseudogene	ATGCTAAAAACTGAAGAAATAAAACAATCTAAAGCTCTAAATCCTATGTTGCTTCTTGTATGTATGATTTTAATTATTGCAATCTTGTCATATATAATACCAGCAGGTGTATATGATAGAGTTATAGATGAAAAATTAGGTAAAGAATTAGTAGATCCTAATAGTTTCCATTATGTTGAAAAAAATCCTATAACTTTATTTGGACTTCTTATGTCTGTAACACTTGGTATTCAAAATGCAGCTTATATAATATCATTCTTACTTATAATAGGTGGTATGTTTGCAATACTAAATGCTACAGGTGCTATAAATACAGGAATGGCTAATGTTGTTCGTTCAATGAAAGGTAGAGAACTATTAATGATTCCTGTTTGTATGATAGTTTTTGGTTGTGGTTCT…	MLKTEEIKQSKALNPMLLLVCMILIIAILSYIIPAGVYDRVIDEKLGKELVDPNSFHYVEKNPITLFGLLMSVTLGIQNAAYIISFLLIIGGMFAILNATGAINTGMANVVRSMKGRELLMIPVCMIVFGCGSAFCANFEEFLAFVPLVLACCYAMGFDSLTAVGIIFCAAASGYAGAITNAFTTGVAQSIAGLPMFSGMGLRIPLFITLITVSIIYVMYHAHKVKKNPESSSVYQNDLEQKKKHINIDTENIEKLTGRQKAVLATLILGIAYTVYCVIEKGYYIDKLSGIFLAIGIIGGFIGGLKPSKMCDEFLQGCINMLFPCIMIGLANSVVIILKDAFILDTIIHGLASLLNGLPASIAAIGMFIVQDLFNIVVPSGSGQAAITMPIMAPLADMV…
NC_003485	gi|19745201:5204-8707	A	non-functional	ATGGATATTTTAGAATTATTTAGTCAGAATAAGAAAGTCCAATCCTGGCACTCTGGATTAACCACCTTAGGAAGACAACTGGTAATGGGGTTATCGGGTTCAAGTAAAGCATTGGCTATAGCTTCCGCTTATTTAGATGATCAAAAAAAAATAGTTGTGGTTACATCAACTCAAAATGAGGTTGAAAAATTAGCCAGCGATTTATCTAGTTTACTTGATGAAGAACTTGTTTTCCAATTTTTTGCAGACGATGTGGCTGCAGCGGAATTTATCTTTGCGTCAATGGATAAAGCTCTATCAAGAATAGAAACCCTGCAATTTTTAAGGAATCCTAAATCTCAGGGCGTTTTAATTGTTAGTTTATCAAGCTTAAGAACTTTATTGCCAAACCCAGATGTT…	MDILELFSQNKKVQSWHSGLTTLGRQLVMGLSGSSKALAIASAYLDDQKKIVVVTSTQNEVEKLASDLSSLLDEELVFQFFADDVAAAEFIFASMDKALSRIETLQFLRNPKSQGVLIVSLSSLRTLLPNPDVFTKSQIQLTVGEDYDSDTLTKQLMTIGYQKVSQVISPGEFSRRGDILDIYEITQELPYRLEFFGDDIDSIRQFHPETQKSFEQLEGIFINPASDLIFEASDFQRGIEQLEKALQTAQDNKKSYLEDVLAVSKNGFKHKDIRKFQSLFYEKEWSLLDYIPKGTPIFFDDFQKLVDKNARFDLEIANLLTEDLQQGKALSNLNYFADNYRELRHYKPATFFSNFHKGLGNIKFDQMHQLTQYAMQEFFNQFPLLIDEIKRYQKNQTTV…
NC_003869	gi|20806542:1146534-1147166	A	did not produce significant alignments	TTGAAGTTAAGAAACAGGGACTTAGCAAGTTATAACAATGCCTTATGTTGCAGGTGTATTAGTGAGCCAGCAGTTTCAATTGATTATATTCAGAAGTGTTTATCAGTGTTAGATAAAGAAAAAGATTTTGAGTACTATGTATATATAAAGTCAATAGAAGCGAATTGCTATAGAGACATGAAAGAATATGATAAGGCTTTAGAAATATTTAGAGGACTAGTCGAAGAAATAAATGACAATAATAACCCTTTATTGGGTTTTCTTTATACCAACATTGGAGAAATTTATATGGAAAAAAATGATTTTGAAAAATCAATGGAATATTTAAATGAAGCCGAAAAAATCAGGCGAAAAGAAGATAAAAATTTACTATCACATACTCTTATTGAAAAAGCAAAT…	LKLRNRDLASYNNALCCRCISEPAVSIDYIQKCLSVLDKEKDFEYYVYIKSIEANCYRDMKEYDKALEIFRGLVEEINDNNNPLLGFLYTNIGEIYMEKNDFEKSMEYLNEAEKIRRKEDKNLLSHTLIEKANLYIKMGLYKEARSLLEEGIEISYRNKDMEYIVKGSYLLAEVYKKLGNKQAIIETYKRLANILQKKNKKYIAFLFSYVIIRAKKGIFEKG*
NC_003901	gi|21226102:992939-995101	A	non-functional	GTGTCAGAATATCTGCATATAATTATATGGTTTTTTCTTATAGAAGCCCTGAGCTTTATTTCGGTTCCATTCATAAGAAGTGCAGGAAACCGGCTTGCTGACGGAGGATATTCTGTTTCCAGAGCCCTCGGAATTATGCTTGTTACCTATCTTTCCTGGATTTTTTCGTATATACTGGGTTTCAGCTTTACAGCTGTCCTGATTGCATTTTTCCTTCTCTGCTCCGTATCCATTTTCCTTTACAGGAAACAGAAATTTTTTCCGGGCAGGAAAGTTCTTGTAGTAAACGAACTGGTATTTGCATCAGGCTTCTTTTTTTTTCTGCTTGTACGCACTTATCTGCCCGAGATATATAGACATGAAAAATTCATGGACTTTGCATTTTTAAATGCAGTAATA…	VSEYLHIIIWFFLIEALSFISVPFIRSAGNRLADGGYSVSRALGIMLVTYLSWIFSYILGFSFTAVLIAFFLLCSVSIFLYRKQKFFPGRKVLVVNELVFASGFFFFLLVRTYLPEIYRHEKFMDFAFLNAVIRASSFPPQDPWFAGGLMDFYYYFGYLSVAVFGKLSAVKPSILFNLAVALTFALSLNAFFGMGYNLTRGKIRYGILTAVFGMLLGNLQGLIEFVSVYIRHEQALGGYYWSSSRVIPFTINEFPYFSFIHGDLHSHMLAIPFQLLVLAFLLNMHFRKNEDSIFENSLALLMFSMSLGFLFPFNSWDFPVYFGLAFLVIFAFYCGDYVHNRNLFAAVAKFSNSMIFISIFSFLPYLLFYLDFNPQAAGGFDFVLPELRTETDRFLILFG…
NC_003902	gi|21229478:c4890550-4889945	A	did not produce significant alignments	ATGCACGCGTACTTCGCTCGCCACAGCGTGGACAAGACCGGCAAGGGATGGGCGGATCGCACCAAGCCATCCGCCGGCTACATCGCCTGGCTGCTGTGGGGCGGCGATGCCGGGCAGCGGTGGGCCGAGCGACTGCATGCCCGCCTGCAGGCGGGTGACAACAAGCAGACCGGAGCGGCTACCCAGAAAGCCGCCAGCACGAAGTCGTCCTCCAAAAAAAAAAAAATGCGGCGAAAACCGATGCAAGCGCCGCCACGTCGAACAGCGGAGCACGTACAGCCGCAAAGAAGCGCGCGACTCCCCGCAAGGGCACGGCAAAGAAAGCCACGAGCAAGCGCGCGACACAGCAGAGCAGCGTGCGGAAGGGCGCCACCAAGAAGGTGGCTGCCAAAAAAGCAA…	MHAYFARHSVDKTGKGWADRTKPSAGYIAWLLWGGDAGQRWAERLHARLQAGDNKQTGAATQKAASTKSSSKKKKMRRKPMQAPPRRTAEHVQPQRSARLPARARQRKPRASARHSRAACGRAPPRRWLPKKQQATRRLPRNPPARGLHPGKSPTRPRHPGHCRLRRKPKPRPAPRLQAVRTPTWSTTWRLRSSRKPGKPRSRSGQHNVVCVGWVRTTRRRRSARCCIRIPCTGRGRLRRRFDGCSNSPVRSIYPSGLHRSRPPGSAGAPR*
NC_003919	gi|21240774:c5151151-5150642	A	did not produce significant alignments	GTGTGCCCAAGCACGCCGCCAACAAGCACTATGCGACGAACGCCTACGCACATCACCGCGGTCCTTACCGATCAGCAAAGACGCCGTTACCGCAGTAGCGCTGAGTCATGGCGCGGAGGCTTGGATCAAGCGCCCTACCGGCCAGCGCCTTGGCTACAGCCGGTCCCATCCGTTAGCGCCGTCAACTGGAAATATGGCGAACATCGCAACCTATTGATTCGATGGGCATCTGGATGTTTGAAAACCGCTTGGGTCCGCCTGCTTTGCTGCGACGCGGTGTGCAGCAAACAGCGTCGAACGCTTAATCTTTGCCAACACAGGACACATGGCGACCCAAGTTTAGATCGATCCAAGCCGGCTGATCTCCCGTACGTATGTAAAAAAAAAACGTGTTCGATT…	VCPSTPPTSTMRRTPTHITAVLTDQQRRRYRSSAESWRGGLDQAPYRPAPWLQPVPSVSAVNWKYGEHRNLLIRWASGCLKTAWVRLLCCDAVCSKQRRTLNLCQHRTHGDPSLDRSKPADLPYVCKKKTCSIVEAGNSPGAHRMPSGGAFRHRAGTQGCLPIPDTAIRMTMPALWC*
NC_004070	gi|21909536:c1408490-1408290	T	did not produce significant alignments	ATGGACATATCAGAGAATAAGCTACTAGAAGGTCCCTTAATGACTAATGAAAGAGAAAAAGAAGAAGCAAAGGTTGCTTTAGAAGAACTTTTACATCAGATTCAGGTGATTCATTTGGAATTGAAAATTGTCCGAAATTGGAGCTATTTTGTTTTTTTTTTTTTGGAGATGGTATGCTTGTCAGCTGGATCAAACGTCGTGAGCAAGGTTAAACAATTATTAATAGACTTACAAGTTACTCTTCAAAACTGCCGAAGATAG	MDISENKLLEGPLMTNEREKEEAKVALEELLHQIQVIHLELKIVRNWSYFVFFFLEMVCLSAGSNVVSKVKQLLIDLQVTLQNCRR*
NC_004088	gi|22123922:c4128648-4128466	T	did not produce significant alignments	GTGGATGAGTTTGCTATTAACCTACTCGTTTTCGGCCGTTTTAATCAGCGAAAACGGTTGCGAGCGGAAAACGACAAAATTGGTTTTTTTTTTAATCAATTTAACGGCCTTGCACCAAGGCTTCCGCATGTTATTATCAAGACAAGGCAAGGCTTCGAAATCGCCAATATTGCGAAATGGCTAACATTTCGAAAGGCCAGAATGTAA	VDEFAINLLVFGRFNQRKRLRAENDKIGFFFNQFNGLAPRLPHVIIKTRQGFEIANIAKWLTFRKARM*
NC_004113	gi|22297544:1837443-1838459	A	non-functional	ATGACCATTCAGTTGAGGATTCGTCGCCAAGGGCCCGACAAGAACGCCTACTGGCAAACCTTTGAACTAGAGATTGATCCTTCCCTCACGATCCTGGATGCCCTCATTCAAATCAAGGAATCCCAAGACGGTAGTCTTAGCTGTCGCAAAAATTGTCGCAACACCATCTGCGGCAGTTGCGCGATGACGATTAATGGTCGTTCTGCCCTTGCCTGTCAGCAAAGTATTCTTGCCGAGCTAGCCAACAGCCCTGTGCCCAACCAAATTGCGATCGCCCCCTTGGGGAATTTGCCAGTCCTCAAAGACCTTGTCGTTGACATGAGCGATTTTTGGCAAAAACTTTCAGCCGTCAATCCCTATGTGAGTACAGCAGCACGGCAAGTGCCTGAGCGAGAGTTT…	MTIQLRIRRQGPDKNAYWQTFELEIDPSLTILDALIQIKESQDGSLSCRKNCRNTICGSCAMTINGRSALACQQSILAELANSPVPNQIAIAPLGNLPVLKDLVVDMSDFWQKLSAVNPYVSTAARQVPEREFLQSPSDRAKLNASGNCILCGACYGACNAVEVNPAFVGPHALAKAARLVADTRDSDTDQRLDQYNTATSGVWGCTRCFNCNTVCPVGVQPLDRISEIKQAILARSGEATHNQDRPLRHRQVLLELVKEGGWVDERQFGLRVVGNGFRDVGGVMSLVPLGWRLLRRGKFPLRFEKSAGQAQIKAVVTALQQKQPYSKIEAKKKRDEMLKSLGQAKEVVLHS*
NC_004116	gi|22536185:1906249-1906938	A	non-functional	ATGGACGTATTAATTATCGAAGATGATCCTATGGTGGAATTTATCCACCGCAATTACCTTGAAAAACTCAATTATTTTCAAAACATCTATTCAACTGCTAGTCAAACACAAGCTATTGCTTATCTTAATGACATTAAAATCCAACTTGTTCTTTTAGATATTCATATTAAAGAAGGCAATGGTCTAGAATTATTAAAGTTATTACGCAATCAACACCAAAATACCGAAGTCATTGTTATTTCAGCAGCCAACGAGGCGCACACTGTCAAAGAAGCATTTCATTTAGGTATTGTAGATTACCTGATAAAACCATTTACATTTGAACGCTTTGAGTCTAGTATTGAAAAATTCCTAAATCATTATCATACATTTGAAGCTGATAAAATCTATCAAGACAAC…	MDVLIIEDDPMVEFIHRNYLEKLNYFQNIYSTASQTQAIAYLNDIKIQLVLLDIHIKEGNGLELLKLLRNQHQNTEVIVISAANEAHTVKEAFHLGIVDYLIKPFTFERFESSIEKFLNHYHTFEADKIYQDNIDHFQKIDSGWLEGEVKLDEKGLSEITYQHILDAIQELEQPFTIQELAKCSQFSHVSVRKYIAYMEEKGLLTSQQIYTKVGRPYKVYKLIKKKLRPVDLSFFNLRSHLDD*
NC_004193	gi|23097455:2466467-2467567	A	did not produce significant alignments	ATGTACTTCTTCACAATATGGAGTGAGACGTTACTTTATTTATGTTTCTCTTTTCTGGCAGGAGCATTTATTCTAAGATGGATTCCCTCAAAATCTAAACCGACTATTAGTATTTCTATCTCATTACAATTATTTGCAGTATTGGGTATTGCATTATTGTCTTTTGTTCCTTTGATACAATTAATCACACATGTCGCTGGGATGGAAGGGATTGGATCTGCAGTTGAATCGATTCTACTCACTTTCCGAATCGGAAATGCTTGGCTCTTTACGTTTATTATTTGTATCGTTACTGCATTCTATATAACAATCTTTGGAAATGAATATCGGTTGAAATTCATTATAGGGGAGCTATTCCTTCTTTTTCTTCTTACCATTGGAATTGCCTGGTCCAGTCAT…	MYFFTIWSETLLYLCFSFLAGAFILRWIPSKSKPTISISISLQLFAVLGIALLSFVPLIQLITHVAGMEGIGSAVESILLTFRIGNAWLFTFIICIVTAFYITIFGNEYRLKFIIGELFLLFLLTIGIAWSSHAGSIEGTYGIAIHAMHVLAVSVWSGILLIVSWLSSNSSNWLGFLKWFHPTAIGCFLLITVSGILLMNVTTAGTDYTDTFLVSYGQSLLLKHLFIIPLILYALINGFWMKKRIKKDPTFKPKPWVRVEFMIITFIFIITGALNEQSPPMNLDNLIEHGGYAPLLSMFYDGSLEGSKVALIATDSGLFLGAIAFLCLLGSLYIFKIKKKCSTFVFSIRYLYHNGLFCHYTKYLDSLSKMLMLNKSVIHL*
NC_004310	gi|23500916:1452943-1453050	A	pseudo pseudogene	ATGACCAAGGGGCCGCAAGGCCCCTTTTTCATATTCATCATTCAGGAATGGACAACCGGGCAAAAGCCAAAAAAAAAAAGCCAGACAAACGTCCGGCTTTTGAATTTTGAAGGTGCCATTGAGGCAAACCTCCAGAGGGGAACACTCAGCCTGCGCAAAATGGGAGGAGGAAACGCAGCACTGAGATGA	MTKGPQGPFFIFIIQEWTTGQKPKKKSQTNVRLLNFEGAIEANLQRGTLSLRKMGGGNAALR*
NC_004337	gi|24111450:c4078428-4077019	A	non-functional	GTGATTATGTCTGACCATAATCCACTGACATTAAAACTGAATCTGCGGGAAAAAATCGCCTATGGTATGGGCGACGTCGGTTCGAATTTAATGCTCTGCATCGGTACTCTGTATCTCCTCAAACTTTATACCGATGAATTAGGGATGCCTGCTTACTATGGCGGGATTATCTTTCTGGTCGCGAAGTTTTTTACCGCGTTTACCGATATGCTCACCGGATTTTTACTCGACTCGCGGAAAAATATTGGGCCTAAAGGCAAATTTCGTCCCTTTATTTTATATGCAGCAGTTCCGGCGGCGTTAATTGCAACGCTCCAGTTTATCGCCACCACCTTTTGTTTGCCGGTTAAAACGACGATTGCCACCACGCTGTTTATGATGTTTGGACTTTCATACAGT…	VIMSDHNPLTLKLNLREKIAYGMGDVGSNLMLCIGTLYLLKLYTDELGMPAYYGGIIFLVAKFFTAFTDMLTGFLLDSRKNIGPKGKFRPFILYAAVPAALIATLQFIATTFCLPVKTTIATTLFMMFGLSYSLMNCSYGAMIPAITKNPNERAQLAAYRQGGATIGLLICTVAFIPLQSLFSDSTVGYACAALMFSIGGFIFMMLCYRGVKEHYVDTAPTGHKASILKSFCAIFRNPPLLVLCIANLCTLAAFNIKLAIQVYYTQYVLNDINLLSWMGFFSMGCILVGVLLVPVTVKCFGKKQVYLAGMVLWAVGDILNYFWGSNSFTFVMFSCVAFFGTAFVNSLNWALVPDTVDYGEWKTGIRAEGSVYTGYTFFRKISAALAGFLPGIMLTQIGY…
NC_004343	gi|24217061:c344964-343915	A	non-functional	ATGAGTAGGGTCAAAGTTGCCGTTTTAGGCGCCACTGGTTCCGTTGGTCAGAGGTTCATTCAATTGTTGGATCATCATCCTTTTTTCGAAGTTACGCATCTTTGCGCTTCTGAGAATAGTGCCGGTAAAACATACGGTGAAGTAATGAAAACCCGGTGGAAAATTTCTTCCGATATTCCTGCTTATGCTAAAAATTTAGTAATCACTACTCCTGATCCTGCTAAAACGAAAGACGTTGTATTAGCCTTTTCTGGTTTAGATTCGAATGTCGCCGGTGAAGTAGAAAAAAATTATGCAAACGCCGGTATTCATATCATTTCTAATTCTAAAAATCATAGAATGGATCCGACGGTTCCGATTCTTTCTGCGGAGGTGAATTCTTCTCATTTGGAAGTTCTG…	MSRVKVAVLGATGSVGQRFIQLLDHHPFFEVTHLCASENSAGKTYGEVMKTRWKISSDIPAYAKNLVITTPDPAKTKDVVLAFSGLDSNVAGEVEKNYANAGIHIISNSKNHRMDPTVPILSAEVNSSHLEVLTSQKTKGKIITNSNCTIMGVTISLKPLLDRFGIESVMLFSMQAISGAGYPGVPTMDILGNVIPHIGGEEEKAEIEPLKCLGKVENGKILHADFSISAHCNRVPVFDGHTVCVSVKFKKKPSREEIISSWKDFSGEPQTLGLPLAPNPVILFREEEDRPQPRLDLDTGKGMTTVIGRLRPDPILDWKYVVLSHNTIRGAAGAALLNAELLYKKKNSWDNNVIPCWNLNPLNSKWRIIIPHYN*
NC_004347	gi|24371600:4563328-4563582	A	non-functional	ATGACTTTACACAATGAAATTAAACAGTTAATTATCGACTGCCTCGACCTCGAAGATGTCAGTATTGATGATATTGAAACCGATGCGCCCCTATTTGGTGACGGACTCGGACTCGATTCTATCGACGCCCTCGAGTTAGGGTTAGCCATCAAAAAAAAAAATTTGATGTCAAAATCGAAGCCAACTCGGATAGCACTAAGGCACATTTTTACAGTGTGGCCAGCCTTGCTAAATTTATCGAATCACAGCGCCCATAGGAGAGGAAAATGCAAAACCGTGAACAAATCCTCGCTATGCTGA	MTLHNEIKQLIIDCLDLEDVSIDDIETDAPLFGDGLGLDSIDALELGLAIKKKNLMSKSKPTRIALRHIFTVWPALLNLSNHSAHRRGKCKTVNKSSLC*
NC_004347	gi|24371600:4623379-4624044	A	did not produce significant alignments	ATGCGATTATATTTAGCGCTGTTTGGTATTATTTTTTATAGTTCTCAAGTTTATGCTGCGGCAGAAATAAGCATAGGCACCTTATTTGACTATATGCCTAGCAACAAAACCACTTATTTGAAAAAAATAATGAATATGGGCGATTCGACTGCATTTATTAAAATATCGATTAACGAAATAAAATATGATGAAAATGGCCAACCCTATGAAGTGCCAGAACAAGAGGCAGAGAACCGTGCCTTGATAGCAAGCCCGTCTCGCTTAATTATTCCCGCCAAGGGAGTACAAGCAACGAGATTGTTATTCTTAGATAAAAAAGACACAGAACGTTACTTTAGAGTTCGCTTTATACCAGTACAGCAAAAAGACAATGATGGCTTTGATGAGCAAAAAACAGAA…	MRLYLALFGIIFYSSQVYAAAEISIGTLFDYMPSNKTTYLKKIMNMGDSTAFIKISINEIKYDENGQPYEVPEQEAENRALIASPSRLIIPAKGVQATRLLFLDKKDTERYFRVRFIPVQQKDNDGFDEQKTEQKTEQIREELSAGIQILTGYGAFLFITPDNPKYSTEITEDTNSAEIKNNGNTTIILDFFESCNKKKNKECSTATKLHILPGSKKQLVKNSNESYHFQLIEGDKTKSIVIGN*
NC_004350	gi|24378532:c1326523-1326284	T	did not produce significant alignments	ATGCAGTTTGTATGGGAATCAAATGGTAAGTTGAAAGGGGATGCAGAAGTGGAGAAGTTGACATTGCGAGCTCTCAGAGTGAATTATAGTTTAAGTCCCAAAGAGGTGGCTGATTGTCTAGGAATCCCTCAACACACTCTGCTAAGCTATGAAGAAGATAGTTCTGAAATTCCCATTCAACTGGCCAATGATTTGGCCAATTACTATGATATCAGTTTAGACTCTATTTTTTTTTTTGGTAAAAATTCCGATTTAAAACAGAAATTCAAAAATAAGAATAATAGATAA	MQFVWESNGKLKGDAEVEKLTLRALRVNYSLSPKEVADCLGIPQHTLLSYEEDSSEIPIQLANDLANYYDISLDSIFFFGKNSDLKQKFKNKNNR*
NC_004350	gi|24378532:c1667240-1666677	A	pseudo pseudogene	ATGGATTTATTTACTTCTCTCTTAAAAGCCTATGAAAAAGCAGAAGAAATTGGCCTGGTTGATCAACAAACGGGGGACAATCCTGTTTTGCTACCGATTTACCATGATAATAAGGTAATAAAAAATAATGATATCTATATCGAAATATTATTAGATAATGAAGGTGCTTTTTATAAGGCAAGAAAGTTTGAAATAGGTGAAAATGTGATTTTTCCTGTAACCTATGAATCTAGTAATAGAACGAGCACTAAGATAGCACCACATCCAATCGTAGATAGTTGGTACTATGTCATGTATTCGGAATTAAGAAAAGAGAAGCATCAAAGGTATCTACAAAATTTAGATAACTGGATTATCCAGACTGAAAATAATAAAGTAGAAAATTTTTTAAAAATAATT…	MDLFTSLLKAYEKAEEIGLVDQQTGDNPVLLPIYHDNKVIKNNDIYIEILLDNEGAFYKARKFEIGENVIFPVTYESSNRTSTKIAPHPIVDSWYYVMYSELRKEKHQRYLQNLDNWIIQTENNKVENFLKIIKKFVENPESVELVLNSAFGSDCQIQEEFVDNNGKIQEGSLIFGEKKKQKIALKDIKLSFKILEFDGLRDVSVSNFNEMHHDFINYINNNSTEIGIGICNISGKEDRIIKNHRKPKGVFSNGKLISQNNKIAYLGDRFPNENASSDIIKIGYETSEKIHLMIKYLLENNNSHTWLGTSQYLINWFSDDLSNDSQLDIVKPEFDDLFEDDEEEKQVFIKPNEENKKIGSSFVRGQKLFSNNATYNIAILNENKGRIALKYFRQLQVSQ…
NC_004460	gi|27366463:c722146-721775	A	did not produce significant alignments	ATGGTGGAAAATATGAGTCGTGCTTACCCATTACAGAGCTCATTACGAGGTCAATTAAAGCAAGATTTCATCAAATTCAGAGACAGAGAAAACCTTTCGGATGCCGAAGCTACTCGGCAGCTTTTGACTTTGGCTTTACGGATCAAGCTGAATGATAGTGATGAAGGCCGTCCTTCAAACAGAGAGCTGATGGAGGAGATTTATCGGGTTGTTCGCCAGTCCTCTGCGATAGGGGATGTTATTCATGGTCAGACATTTAATGGTGAGAAGTTATTTAAAGATCAAAAAGAGTCTCAACCCGTTAGGCGCCAAGTTAAAGCCGATATTGATAATCAGGTGGATTCATTTCTTGAAGGCAAAAAAAAAAAGGGTAGCCTAATGGCTACCCTTTTTTATCGT…	MVENMSRAYPLQSSLRGQLKQDFIKFRDRENLSDAEATRQLLTLALRIKLNDSDEGRPSNRELMEEIYRVVRQSSAIGDVIHGQTFNGEKLFKDQKESQPVRRQVKADIDNQVDSFLEGKKKKGSLMATLFYRSNSLSKSRCLSTS*
NC_004461	gi|27466918:c1679850-1679680	A	non-functional	ATGAAACACTTGACTAAAATATTTGTTGGATTAGCTATTGTACTATTTATAGTAGGGTATTATTTACAAGCGACAGATCACGATTCACAAGGTATAAAATTATTGTTAGCAGCAATTATGTTTATGATTTGTGCTTTTATTAATAGACATAATGAGCGTAAAAAAAAAAATAGATACATTCATATGATAAAACTTCAAACATTATTTTAA	MKHLTKIFVGLAIVLFIVGYYLQATDHDSQGIKLLLAAIMFMICAFINRHNERKKKNRYIHMIKLQTLF*
NC_004557	gi|28209834:c315806-314463	A	non-functional	TTGAAAAGATTTATAAATTTTATTTTAGCATTATGCTTAACTATATTCCACTCTAGTTTTAATCAATTTGTTTCTATTGATAGTTTTAATAGTAACAAAGTAAAGAAACATATAGAATATCTTTCTTCTGATAAATTAGATGGTCGTTTAGCAGGCTCTCATACTAACCTAGAAGCTGCCAATTATATTAAGGACAAATTTAAAAAATATGGATTTGAGCCCTTTAATGGCAGCTATTATCATAATTTCACTACTTATTACCCTAAAAAATTAAGTGACAAACCTTATTTAAATGTAGTAAATCAAGATAATGAAATTATAAAAGAATATGTTTATGGGGTAGATTATAAAGAAGACTTACTAAACTTTAGAAATAATAATCTATCTTTTAATCCAAAA…	LKRFINFILALCLTIFHSSFNQFVSIDSFNSNKVKKHIEYLSSDKLDGRLAGSHTNLEAANYIKDKFKKYGFEPFNGSYYHNFTTYYPKKLSDKPYLNVVNQDNEIIKEYVYGVDYKEDLLNFRNNNLSFNPKEITHSTKDFMAFSSNKGSLILFTPDNDNINFRSSFFPQSKVDMYIMVKDAIRKDIKVFLDKGFKLNCYIPFTIEEATISNVVGTIKGKNSTEPIIISGHFDHLGSDLSGTVYNGALDNASGISFVIEFSKYLKSIGVPKNDIVILGFNAEEFGCLGSKAFAKDNLSYIKNAKAFNFDMIGSDSNIPLSLMGGKTSSPDSHLIKSVANTCSKSKVNFTYIFDDSSDHEAFTNLGIHAMTFIDDDKSRIHTPKDKAEFISSKSIDRCF…
NC_004557	gi|28209834:c2494302-2493799	A	non-functional	GTGCTAATGAAAATAGGAATCATATCGGATACTCATGTAACAAAAAAAGTTGAAAATATAGATAAATTACTGAAAGATTATTTTTATGATGTAGATACAATTGTTCATGTAGGGGATTTTAATTCTTTAGAAGTTATAAAAAGAATAAAAAACAAAAAAAAGTTTATAGGAGTCTATGGAAATAATGATAGCAAAGATATAAAAGGCGTTTTACCTATGAAAGACATAATAAAAATAGAAGGATATAAAATTGGATTATTTCATGGTCATGGAGGTAGTAAAAATACTTTAGATAGAGCTTATGATGAGTTTAAAGATGAAAAAGTAGATATTATTATTTTTGGACATAGCCATCAACCAATTATAAAAACTAGAAATAAGATTTTAATGATAAACCCA…	VLMKIGIISDTHVTKKVENIDKLLKDYFYDVDTIVHVGDFNSLEVIKRIKNKKKFIGVYGNNDSKDIKGVLPMKDIIKIEGYKIGLFHGHGGSKNTLDRAYDEFKDEKVDIIIFGHSHQPIIKTRNKILMINPGSPTRKLKERWYSYVLLELDKKKIEAKMVLFKKKNSLKT*
NC_004567	gi|28376974:595961-596191	A	non-functional	ATGCGTCATTGGTTAAAAGAGTGGAGAGACATCAACGGACTAACGCAAAAAAAGGCTGCTGAATTTCTCGATATGCCAGAGACAACTTTAGCGTCTTACGAACAAGGGCATAGAACACCAAGTGTTGGTAGAGCTAAGAAAATGGCTGTAAGAATGAACGATATATCGAAAAAAAAAAACGTGTTAAATGGACTTATTTTTTTGAAGATAAAGTACACAATACGAGTAAATAAGGAGATGACAAAATGA	MRHWLKEWRDINGLTQKKAAEFLDMPETTLASYEQGHRTPSVGRAKKMAVRMNDISKKKNVLNGLIFLKIKYTIRVNKEMTK*
NC_004578	gi|28867243:c2801763-2801296	T	did not produce significant alignment	ATGGATAAGGCCAACTACCTGTTAATTGACGGGATGTTACGACCCGATGCCATAAAACAGCTGTATCAGCTAAACGAACCTCTTGATATAGCACCTTTATATCTGGGAACACGATGGTCCAAAATCGTGGATATGGGACCTGTGCTTGTGCAGCTACCCAGCCAATCCGCGCTCGTGCGGGAGTGGCATGGGAATGCTGCGCAACGGATCGACGCATGCATTTTTCACAGCAGCGCTTCTTTAAAAGTCGTTGCGGCGCATTTGCGTCAGTACCTCAACCCGGACGACTACCTTGGTAATTCCAGCTTGCTGCGCTTTGCCGATCCGTTGGTACTGCATCACTGGCTTTCAAGCTATAGCCGCGAGCATCTGAGTCAGATACTGGGGCCTATCCAGCAG…	MDKANYLLIDGMLRPDAIKQLYQLNEPLDIAPLYLGTRWSKIVDMGPVLVQLPSQSALVREWHGNAAQRIDACIFHSSASLKVVAAHLRQYLNPDDYLGNSSLLRFADPLVLHHWLSSYSREHLSQILGPIQQLWVQPPLRGWQHGNASPPAVFFFNEQPNTTWHPHFALLGEPQLNAFEHCYRWIFEERIHDWLKKTDPLALAKQTDDQIESWLKQALDGAMAWGLTSEYALATWADICHEWGLDFTDQPQGPYQSWRTLYPEHLQLSPELRIDALDEYRQKTHNTTDAQHDR*
NC_004603	gi|28896774:1135576-1138995	A	non-functional	ATGGATAGTATCGAATCGGCTAGACAAATTGCTTCTGATCTACATCTAAAAGCTATTGGTAGAGGGGTAAGTCCTTGGAATTCTTTGAAATTTGCGATCGCAGAAGCAGACCGACGTGACTATGACGTTGAGGCTGTAGCAGCAGGTGCAACAGTTCTGAATGGCAGTAAAGCGACACTGATAGCGGATGAATATTTGATATTACATGAAAACTCCGGAACAGAATTTCAAAAGGCTTTTTTGATAGCTCATGAGATCGGACATATAGAGTTAGGTGATACTAAAGATAACGTCTCAGTTGAGGAGATAGATCCCGCAAGAACGATAGAAGCGTCTCCGATAGGCATTGATCGTGTGGTTGACTATAGCGCACAGCAGCGTCGTGAAGTTCAGATGGAT…	MDSIESARQIASDLHLKAIGRGVSPWNSLKFAIAEADRRDYDVEAVAAGATVLNGSKATLIADEYLILHENSGTEFQKAFLIAHEIGHIELGDTKDNVSVEEIDPARTIEASPIGIDRVVDYSAQQRREVQMDLFAREFLLPRTWVKKLHVDDGLTATEIAEKLDAPYEVVAQQLLDALLLPAVNPGTKEGKSEVILNEQQKHAADHRGKPYLLEAGPGTGKTQTLVKRVEGLLDEGVDPRRILILTFSNKAAGEMAERLASKNKEAVASMWIGTFHAFGLDLVRRFYSELGFEKEPRLLERTEAVEALEDEFPRLGLEHFRNLYDPTEHITNLLSAISRAKDEVVDHRDYFRLAQEMLDSADTEESKTAALKAKEVATVYEAYERLKRAKGCIDFGDL…
NC_004603	gi|28896774:1525615-1526049	T	did not produce significant alignment	ATGCCAATTAGTGAAGAATATTATGTGTTATCAAATGACTACTCAAAGGTGAATTTTGTAGTAAACATGGAAGATGAACGTGGATTTAGTTTGTTAATGGATAAAGCGATATCTACATCCATGCATGTTAACTTTGAATGTATTAGCTTAGAGAATTTTAGCGCTATAGATGCTCCATTTGATGTTTCTGTCAACACGGAGATATTATTTGACCTGGATTTTCTTGAAGTGTTATCAGAATTAACACTATACAAAAATTCACTTGTTCCAGCTAAGATTAAAGATAAAGAGTTTGTTTATCTTCATTGTTATAATATTATTGATATAGAGGATGAAGTTAAGGGGGTTAACTTTGATCTATTATCAGAAATACCCATCGAGGAAAGGTTGGTATTTAAG…	MPISEEYYVLSNDYSKVNFVVNMEDERGFSLLMDKAISTSMHVNFECISLENFSAIDAPFDVSVNTEILFDLDFLEVLSELTLYKNSLVPAKIKDKEFVYLHCYNIIDIEDEVKGVNFDLLSEIPIEERLVFKPSYGAIVVFFFHKSIIEKNQLC*
NC_004605	gi|28899855:c36494-36354	T	did not produce significant alignment	TTGATCTTCTACTTTGGACACACCTTTCTCCCTTGTAATCGTGAAAGCAATGAGCACAGCCCCCTGTGCTCTTTTTTTTTTTGCGTTTTGATCAACAATATCTTTTCTCTCACATACCAAATCCATCGAAATTTACGACTTAGTTGTCGTTAA	LIFYFGHTFLPCNRESNEHSPLCSFFFCVLINNIFSLTYQIHRNLRLSCR*
NC_004605	gi|28899855:1657985-1658272	T	did not produce significant alignment	ATGCACGAGCCAATACCCGACACAAAAAGACGTGATGTGTTGAAGAAAGCCTTTTTGTGGCTAATCATCTTCGACTATTTATTATTGGCGTTTTTTCTTACCCAACTCTCTAGCCTCAACCTAAACAGTGGCACCATGATCAGCCTGCTGCTCGTGGTTTACAATGTTCTGCTTGTGTCGTTGTGTTTTCAACGAACCAACAAACAAGACTCATACATCATCTACCCAGTGTTATCAGCAACGTTGCTCGCTTTTGTCTGCTTCCTTTACTTTTTTTTTTTCTGGTTTAAGAGCGCCATAACCTAA	MHEPIPDTKRRDVLKKAFLWLIIFDYLLLAFFLTQLSSLNLNSGTMISLLLVVYNVLLVSLCFQRTNKQDSYIIYPVLSATLLAFVCFLYFFFFWFKSAIT*
